# Supplementary material for: (Z)-1-(2-Chloro­phen­yl)-3-methyl-4-[2-(4-nitro­phen­yl)hydrazin-1-yl­idene]-1H-pyrazol-5(4H)-one
Source: Acta Crystallogr Sect E Struct Rep Online. 2012 Jul 7;68(Pt 8):o2351–2. doi: 10.1107/S1600536812029790 (PMC3414286; doi:10.1107/S1600536812029790)
Supplement: Supplementary file 1 [file e-68-o2351-sup1.cif]

##############################################################################
#                                                                            #
# This CIF contains the data in a paper accepted for publication in          #
# Acta Crystallographica Section E. It conforms to the requirements of       #
# Notes for Authors for Acta Crystallographica Section E, and has been       #
# peer reviewed under the auspices of the IUCr Commission on Journals.       #
#                                                                            #
# Full details of the Crystallographic Information File format               #
# are given in the paper "The Crystallographic Information File (CIF):       #
# a New Standard Archive File for Crystallography" by S. R. Hall, F. H.      #
# Allen and I. D. Brown [Acta Cryst. (1991), A47, 655-685].                  #
#                                                                            #
# The current version of the core CIF dictionary is obtainable from          #
# ftp://ftp.iucr.org/pub/cif_core.dic.                                       #
#                                                                            #
# Software is freely available for graphical display of the structure(s)     #
# in this CIF. For information consult the CIF software page                 #
# http://www.iucr.org/resources/cif/software.                                #
#                                                                            #
# This file may be used for bona fide research purposes within the           #
# scientific community so long as proper attribution is given to the journal # 
# article from which it was obtained.                                        #
#                                                                            #
##############################################################################
data_global
_audit_creation_method     'PLATON <TABLE ACC> option'
_journal_date_recd_electronic     2012-06-07
_journal_date_accepted     2012-06-29
_journal_name_full     'Acta Crystallographica, Section E'
_journal_year     2012
_journal_volume     68
_journal_issue      8
_journal_page_first     o2351
_journal_page_last     o2352
_journal_paper_category     QO
_journal_paper_doi     10.1107/S1600536812029790
_journal_coeditor_code     DS2200
_publ_contact_author_name     'Luis Alvarez-Thon'
_publ_contact_author_address
;
Departamento de Ciencias F\'isicas
Universidad Andr\'es Bello
Rep\'ublica 220
Santiago de Chile
Chile
;
_publ_contact_author_email     lalvarez@unab.cl
_publ_contact_author_fax     '56-2-7703345'
_publ_contact_author_phone     '56-2-7703345'
_publ_section_title
;\
(<i>Z</i>)-1-(2-Chlorophenyl)-3-methyl-4-[2-(4-nitrophenyl)hydrazin-1-ylidene]-\
1<i>H</i>-pyrazol-5(4<i>H</i>)-one
;
loop_
    _publ_author_name
    _publ_author_address
    'Bustos, Carlos'
;
Instituto de Ciencias Qu\'imicas
Universidad Austral de Chile
Avenida Los Robles s/n
Campus Isla Teja
Casilla 567
Valdivia
Chile
;
    'Escobar-Fuentealba, Andr\'es'
;
Instituto de Ciencias Qu\'imicas
Universidad Austral de Chile
Avenida Los Robles s/n
Campus Isla Teja
Casilla 567
Valdivia
Chile
;
    'Alvarez-Thon, Luis'
;
Departamento de Ciencias F\'isicas
Universidad Andres Bello
Avenida Rep\'ublica 220
Santiago de Chile
Chile
;
    'Faundez-Gutierrez, Rodrigo'
;
Instituto de Ciencias Qu\'imicas
Universidad Austral de Chile
Avenida Los Robles s/n
Campus Isla Teja
Casilla 567
Valdivia
Chile
;
    'Garland, Maria Teresa'
;
Laboratorio de Cristalograf\'ia
Departamento de F\'isica
Facultad de Ciencias F\'isicas y Matem\'aticas
Universidad de Chile
Avenida Blanco Encalada 2008
Santiago de Chile
Chile
;
data_I
_chemical_name_systematic
;
(<i>Z</i>)-1-(2-Chlorophenyl)-3-methyl-4-[2-(4-nitrophenyl)hydrazin-1-
ylidene]-1<i>H</i>-pyrazol-5(4<i>H</i>)-one
;
_chemical_name_common     ?
_chemical_formula_moiety     'C16 H12 Cl N5 O3'
_chemical_formula_sum     'C16 H12 Cl N5 O3'
_chemical_formula_structural     ?
_chemical_formula_iupac     'C16 H12 Cl1 N5 O3'
_chemical_formula_weight     357.76
_chemical_melting_point     ?
_symmetry_cell_setting     triclinic
_symmetry_space_group_name_H-M     'P -1'
_symmetry_space_group_name_Hall     '-P 1'
loop_
    _symmetry_equiv_pos_site_id
    _symmetry_equiv_pos_as_xyz
    1 x,y,z
    2 -x,-y,-z
_cell_length_a     7.2715(6)
_cell_length_b     14.7757(12)
_cell_length_c     15.7609(12)
_cell_angle_alpha     75.4080(10)
_cell_angle_beta     86.9430(10)
_cell_angle_gamma     79.7740(10)
_cell_volume     1612.7(2)
_cell_formula_units_Z     4
_cell_measurement_reflns_used     999
_cell_measurement_theta_min     1.71
_cell_measurement_theta_max     26.34
_cell_measurement_temperature     150
_cell_special_details
;
;
_exptl_crystal_description     polyhedron
_exptl_crystal_colour     orange
_exptl_crystal_size_max     0.24
_exptl_crystal_size_mid     0.22
_exptl_crystal_size_min     0.10
_exptl_crystal_size_rad     ?
_exptl_crystal_density_diffrn     1.474
_exptl_crystal_density_meas     ?
_exptl_crystal_density_method     'not measured'
_exptl_crystal_F_000     736
_exptl_absorpt_coefficient_mu     0.264
_exptl_absorpt_correction_type     none
_exptl_absorpt_process_details     ?
_exptl_absorpt_correction_T_min     ?
_exptl_absorpt_correction_T_max     ?
_exptl_special_details
;
;
_diffrn_ambient_temperature     150
_diffrn_radiation_type     'MoK\a'
_diffrn_radiation_wavelength     0.71073
_diffrn_radiation_source     'fine-focus sealed tube'
_diffrn_radiation_monochromator     graphite
_diffrn_measurement_device_type
                'Bruker D8 Discover diffractometer with SMART CCD area-detector'
_diffrn_measurement_method     '\f and \w'
_diffrn_detector_area_resol_mean     ?
_diffrn_reflns_number     13022
_diffrn_reflns_av_R_equivalents     0.0239
_diffrn_reflns_av_sigmaI/netI     0.0451
_diffrn_reflns_theta_min     1.71
_diffrn_reflns_theta_max     26.34
_diffrn_reflns_theta_full     26.34
_diffrn_measured_fraction_theta_max     0.987
_diffrn_measured_fraction_theta_full     0.987
_diffrn_reflns_limit_h_min     -9
_diffrn_reflns_limit_h_max     9
_diffrn_reflns_limit_k_min     -18
_diffrn_reflns_limit_k_max     18
_diffrn_reflns_limit_l_min     -19
_diffrn_reflns_limit_l_max     18
_diffrn_reflns_reduction_process
;
;
_refine_special_details
;
Refinement on <i>F</i>^2^ for ALL reflections except those flagged by the user
for potential systematic errors. Weighted <i>R</i>-factors <i>wR</i> and all
goodnesses of fit <i>S</i> are based on <i>F</i>^2^, conventional
<i>R</i>-factors <i>R</i> are based on <i>F</i>, with <i>F</i> set to zero for
negative <i>F</i>^2^. The observed criterion of <i>F</i>^2^ > \s(<i>F</i>^2^)
is used only for calculating -<i>R</i>-factor-obs <i>etc</i>. and is not
relevant to the choice of reflections for refinement. <i>R</i>-factors based
on <i>F</i>^2^ are statistically about twice as large as those based on
<i>F</i>, and <i>R</i>-factors based on ALL data will be even larger.
;
_reflns_number_total     6469
_reflns_number_gt     4430
_reflns_threshold_expression     I>2\s(I)
_refine_ls_structure_factor_coef     Fsqd
_refine_ls_matrix_type     full
_refine_ls_R_factor_all     0.0573
_refine_ls_R_factor_gt     0.0387
_refine_ls_wR_factor_gt     0.0911
_refine_ls_wR_factor_ref     0.0970
_refine_ls_goodness_of_fit_ref     0.907
_refine_ls_restrained_S_all     0.907
_refine_ls_number_reflns     6469
_refine_ls_number_parameters     461
_refine_ls_number_restraints     0
_refine_ls_number_constraints     ?
_refine_ls_hydrogen_treatment     mixed
_refine_ls_weighting_scheme     calc
_refine_ls_weighting_details
               'calc w = 1/[\s^2^(Fo^2^)+(0.0531P)^2^] where P=(Fo^2^+2Fc^2^)/3'
_atom_sites_solution_hydrogens     geom
_atom_sites_solution_primary     direct
_atom_sites_solution_secondary     difmap
_refine_ls_shift/su_max     0.001
_refine_ls_shift/su_mean     0.000
_refine_diff_density_max     0.442
_refine_diff_density_min     -0.504
_refine_ls_extinction_method     none
_refine_ls_abs_structure_details     ?
_refine_ls_abs_structure_Flack     .
loop_
    _atom_type_symbol
    _atom_type_description
    _atom_type_scat_dispersion_real
    _atom_type_scat_dispersion_imag
    _atom_type_scat_source
    C C 0.0033 0.0016 ' International Tables Vol C Tables 4.2.6.8 and 6.1.1.4'
    H H 0.0000 0.0000 ' International Tables Vol C Tables 4.2.6.8 and 6.1.1.4'
    Cl Cl 0.1484 0.1585 ' International Tables Vol C Tables 4.2.6.8 and 6.1.1.4'
    N N 0.0061 0.0033 ' International Tables Vol C Tables 4.2.6.8 and 6.1.1.4'
    O O 0.0106 0.0060 ' International Tables Vol C Tables 4.2.6.8 and 6.1.1.4'
_computing_data_collection     'SMART (Bruker, 2001)'
_computing_cell_refinement     'SAINT (Bruker, 2000)'
_computing_data_reduction     'SAINT (Bruker, 2000)'
_computing_structure_solution     'SHELXS97 (Sheldrick, 2008)'
_computing_structure_refinement     'SHELXL97 (Sheldrick, 2008)'
_computing_molecular_graphics     'XP in SHELXTL-PC (Sheldrick, 2008)'
_computing_publication_material
;
PLATON (Spek, 2009) and Mercury (Macrae <i>et al.</i>, 2008)
;
loop_
    _atom_site_type_symbol
    _atom_site_label
    _atom_site_fract_x
    _atom_site_fract_y
    _atom_site_fract_z
    _atom_site_U_iso_or_equiv
    _atom_site_thermal_displace_type
    _atom_site_calc_flag
    _atom_site_refinement_flags
    _atom_site_occupancy
    Cl Cl1 -0.01333(8) 0.62030(5) 1.02576(4) 0.0783(2) Uani . . 1.000
    O O1 0.04690(16) 0.71458(8) 0.70638(7) 0.0356(4) Uani . . 1.000
    O O2 0.39096(19) 0.34058(10) 0.33864(9) 0.0506(5) Uani . . 1.000
    O O3 0.1869(2) 0.45770(10) 0.26804(9) 0.0556(5) Uani . . 1.000
    N N1 0.3064(2) 0.59306(10) 0.89571(9) 0.0348(5) Uani . . 1.000
    N N2 0.17363(19) 0.66873(10) 0.84708(9) 0.0325(5) Uani . . 1.000
    N N3 0.2942(2) 0.52887(10) 0.69715(9) 0.0337(5) Uani . . 1.000
    N N4 0.2057(2) 0.57477(11) 0.62260(9) 0.0325(5) Uani . . 1.000
    N N5 0.2826(2) 0.41611(12) 0.33324(11) 0.0427(6) Uani . . 1.000
    C C1 0.0966(2) 0.74606(13) 0.88317(12) 0.0360(6) Uani . . 1.000
    C C2 0.1016(3) 0.83741(13) 0.83373(15) 0.0472(7) Uani . . 1.000
    C C3 0.0258(3) 0.91360(16) 0.8665(2) 0.0746(10) Uani . . 1.000
    C C4 -0.0534(4) 0.8998(2) 0.9486(3) 0.0919(14) Uani . . 1.000
    C C5 -0.0606(3) 0.8097(2) 0.99852(17) 0.0776(10) Uani . . 1.000
    C C6 0.0128(3) 0.73186(16) 0.96534(13) 0.0509(7) Uani . . 1.000
    C C7 0.1476(2) 0.65996(12) 0.76493(11) 0.0303(6) Uani . . 1.000
    C C8 0.2673(2) 0.56924(11) 0.76232(11) 0.0303(6) Uani . . 1.000
    C C9 0.3580(2) 0.53480(12) 0.84638(11) 0.0334(6) Uani . . 1.000
    C C10 0.4958(3) 0.44607(13) 0.87643(13) 0.0461(7) Uani . . 1.000
    C C11 0.2284(2) 0.53490(12) 0.55094(11) 0.0304(6) Uani . . 1.000
    C C12 0.1493(2) 0.58808(12) 0.47130(11) 0.0345(6) Uani . . 1.000
    C C13 0.1677(2) 0.54937(13) 0.39973(12) 0.0364(6) Uani . . 1.000
    C C14 0.2656(2) 0.45854(12) 0.40817(11) 0.0337(6) Uani . . 1.000
    C C15 0.3460(2) 0.40554(12) 0.48640(11) 0.0347(6) Uani . . 1.000
    C C16 0.3273(2) 0.44349(12) 0.55815(11) 0.0328(6) Uani . . 1.000
    Cl Cl2 0.38569(6) 0.19954(3) 0.65477(3) 0.0401(2) Uani . . 1.000
    O O4 0.14560(16) 0.21654(9) 0.47521(7) 0.0372(4) Uani . . 1.000
    O O5 0.6349(2) 0.07315(9) -0.02481(8) 0.0530(5) Uani . . 1.000
    O O6 0.5293(3) 0.22216(11) -0.05986(9) 0.0832(7) Uani . . 1.000
    N N6 0.1295(2) 0.08970(10) 0.59660(9) 0.0339(5) Uani . . 1.000
    N N7 0.16950(19) -0.01115(10) 0.61679(9) 0.0338(5) Uani . . 1.000
    N N8 0.31059(18) 0.04899(10) 0.39600(9) 0.0291(5) Uani . . 1.000
    N N9 0.3055(2) 0.13105(11) 0.33806(9) 0.0293(5) Uani . . 1.000
    N N10 0.5588(2) 0.14595(11) -0.00578(10) 0.0417(6) Uani . . 1.000
    C C17 0.0555(2) 0.13690(12) 0.66200(11) 0.0338(6) Uani . . 1.000
    C C18 0.1585(2) 0.19249(12) 0.69232(11) 0.0332(6) Uani . . 1.000
    C C19 0.0843(3) 0.23988(13) 0.75496(12) 0.0417(6) Uani . . 1.000
    C C20 -0.0926(3) 0.22971(15) 0.78852(12) 0.0495(7) Uani . . 1.000
    C C21 -0.1929(3) 0.17270(16) 0.76076(12) 0.0503(7) Uani . . 1.000
    C C22 -0.1210(3) 0.12697(15) 0.69684(12) 0.0443(7) Uani . . 1.000
    C C23 0.1699(2) 0.13106(13) 0.51121(11) 0.0310(6) Uani . . 1.000
    C C24 0.2456(2) 0.04932(12) 0.47505(10) 0.0284(5) Uani . . 1.000
    C C25 0.2384(2) -0.03413(12) 0.54576(11) 0.0303(5) Uani . . 1.000
    C C26 0.2990(3) -0.13494(12) 0.54268(12) 0.0379(6) Uani . . 1.000
    C C27 0.3760(2) 0.13371(12) 0.25320(10) 0.0263(5) Uani . . 1.000
    C C28 0.3623(2) 0.22144(12) 0.19267(11) 0.0306(5) Uani . . 1.000
    C C29 0.4246(2) 0.22550(12) 0.10800(11) 0.0324(6) Uani . . 1.000
    C C30 0.4999(2) 0.14203(12) 0.08492(11) 0.0306(6) Uani . . 1.000
    C C31 0.5177(2) 0.05511(12) 0.14479(11) 0.0316(6) Uani . . 1.000
    C C32 0.4578(2) 0.05063(12) 0.22955(11) 0.0302(6) Uani . . 1.000
    H H2 0.15770 0.84740 0.77700 0.0570 Uiso calc R 1.000
    H H3 0.02820 0.97620 0.83220 0.0900 Uiso calc R 1.000
    H H4 -0.10380 0.95290 0.97120 0.1100 Uiso calc R 1.000
    H H5 -0.11540 0.80060 1.05550 0.0930 Uiso calc R 1.000
    H H7 0.135(2) 0.6333(13) 0.6166(11) 0.040(5) Uiso . . 1.000
    H H10A 0.53790 0.44200 0.93550 0.0690 Uiso calc R 1.000
    H H10B 0.60330 0.44670 0.83620 0.0690 Uiso calc R 1.000
    H H10C 0.43690 0.39110 0.87740 0.0690 Uiso calc R 1.000
    H H12 0.08310 0.65070 0.46640 0.0410 Uiso calc R 1.000
    H H13 0.11360 0.58480 0.34520 0.0440 Uiso calc R 1.000
    H H15 0.41360 0.34340 0.49060 0.0420 Uiso calc R 1.000
    H H16 0.38160 0.40760 0.61240 0.0390 Uiso calc R 1.000
    H H8 0.252(2) 0.1836(13) 0.3497(12) 0.040(5) Uiso . . 1.000
    H H19 0.15420 0.27900 0.77470 0.0500 Uiso calc R 1.000
    H H20 -0.14490 0.26260 0.83110 0.0590 Uiso calc R 1.000
    H H21 -0.31260 0.16450 0.78560 0.0600 Uiso calc R 1.000
    H H22 -0.19250 0.08870 0.67670 0.0530 Uiso calc R 1.000
    H H26A 0.27280 -0.17660 0.59930 0.0570 Uiso calc R 1.000
    H H26B 0.43350 -0.14620 0.53010 0.0570 Uiso calc R 1.000
    H H26C 0.23080 -0.14830 0.49650 0.0570 Uiso calc R 1.000
    H H28 0.31030 0.27800 0.20970 0.0370 Uiso calc R 1.000
    H H29 0.41610 0.28480 0.06590 0.0390 Uiso calc R 1.000
    H H31 0.57090 -0.00110 0.12750 0.0380 Uiso calc R 1.000
    H H32 0.47180 -0.00860 0.27180 0.0360 Uiso calc R 1.000
loop_
    _atom_site_aniso_label
    _atom_site_aniso_U_11
    _atom_site_aniso_U_22
    _atom_site_aniso_U_33
    _atom_site_aniso_U_12
    _atom_site_aniso_U_13
    _atom_site_aniso_U_23
    Cl1 0.0652(4) 0.1022(5) 0.0431(3) 0.0082(3) 0.0134(3) 0.0083(3)
    O1 0.0404(7) 0.0362(7) 0.0283(7) -0.0009(6) -0.0055(6) -0.0072(6)
    O2 0.0640(10) 0.0469(9) 0.0502(9) -0.0167(7) 0.0170(7) -0.0278(7)
    O3 0.0732(10) 0.0675(10) 0.0328(8) -0.0217(8) -0.0005(7) -0.0177(7)
    N1 0.0385(9) 0.0318(8) 0.0303(8) 0.0003(7) -0.0039(7) -0.0042(7)
    N2 0.0385(8) 0.0304(8) 0.0274(8) 0.0003(6) -0.0035(7) -0.0087(6)
    N3 0.0362(8) 0.0349(8) 0.0302(8) -0.0073(7) 0.0034(7) -0.0083(7)
    N4 0.0374(9) 0.0304(9) 0.0294(8) -0.0020(7) 0.0016(7) -0.0101(7)
    N5 0.0531(11) 0.0469(10) 0.0357(10) -0.0223(9) 0.0117(8) -0.0168(8)
    C1 0.0342(10) 0.0395(11) 0.0364(11) 0.0042(8) -0.0118(8) -0.0180(9)
    C2 0.0425(12) 0.0357(11) 0.0646(14) 0.0002(9) -0.0204(10) -0.0152(10)
    C3 0.0645(17) 0.0444(14) 0.122(2) 0.0115(12) -0.0504(17) -0.0375(16)
    C4 0.0711(19) 0.093(2) 0.129(3) 0.0405(16) -0.0581(19) -0.085(2)
    C5 0.0541(15) 0.123(2) 0.0606(16) 0.0365(16) -0.0269(12) -0.0621(18)
    C6 0.0436(12) 0.0706(15) 0.0355(11) 0.0138(10) -0.0139(9) -0.0212(11)
    C7 0.0329(10) 0.0316(10) 0.0269(9) -0.0078(8) 0.0020(8) -0.0071(8)
    C8 0.0337(10) 0.0292(9) 0.0286(10) -0.0057(8) 0.0036(7) -0.0087(8)
    C9 0.0360(10) 0.0316(10) 0.0300(10) -0.0042(8) 0.0028(8) -0.0046(8)
    C10 0.0519(12) 0.0399(11) 0.0392(11) 0.0053(9) -0.0015(9) -0.0055(9)
    C11 0.0322(10) 0.0320(10) 0.0304(10) -0.0096(8) 0.0061(7) -0.0122(8)
    C12 0.0350(10) 0.0322(10) 0.0359(10) -0.0047(8) 0.0009(8) -0.0084(8)
    C13 0.0402(11) 0.0401(11) 0.0293(10) -0.0107(9) 0.0024(8) -0.0072(8)
    C14 0.0390(10) 0.0369(10) 0.0307(10) -0.0154(8) 0.0086(8) -0.0143(8)
    C15 0.0382(10) 0.0291(10) 0.0376(11) -0.0070(8) 0.0085(8) -0.0107(8)
    C16 0.0364(10) 0.0314(10) 0.0303(10) -0.0061(8) 0.0026(8) -0.0072(8)
    Cl2 0.0379(3) 0.0390(3) 0.0408(3) -0.0072(2) -0.0009(2) -0.0045(2)
    O4 0.0464(8) 0.0364(7) 0.0264(7) -0.0047(6) 0.0047(6) -0.0062(6)
    O5 0.0758(10) 0.0461(8) 0.0401(8) -0.0067(7) 0.0197(7) -0.0230(7)
    O6 0.1420(16) 0.0506(10) 0.0322(9) 0.0191(10) 0.0312(9) 0.0043(8)
    N6 0.0407(9) 0.0369(9) 0.0240(8) -0.0084(7) 0.0068(7) -0.0078(7)
    N7 0.0346(8) 0.0387(9) 0.0279(8) -0.0092(7) 0.0018(6) -0.0063(7)
    N8 0.0271(8) 0.0363(8) 0.0240(8) -0.0066(6) -0.0010(6) -0.0068(7)
    N9 0.0341(8) 0.0292(8) 0.0238(8) -0.0014(7) 0.0032(6) -0.0084(7)
    N10 0.0516(10) 0.0410(10) 0.0314(9) -0.0039(8) 0.0125(8) -0.0125(8)
    C17 0.0376(10) 0.0413(11) 0.0204(9) -0.0029(8) 0.0022(7) -0.0067(8)
    C18 0.0359(10) 0.0345(10) 0.0241(9) 0.0012(8) -0.0012(8) -0.0028(8)
    C19 0.0504(12) 0.0427(11) 0.0298(10) 0.0011(9) -0.0070(9) -0.0099(9)
    C20 0.0506(13) 0.0653(14) 0.0271(11) 0.0139(11) -0.0031(9) -0.0173(10)
    C21 0.0360(11) 0.0856(16) 0.0260(10) -0.0011(11) 0.0032(8) -0.0151(11)
    C22 0.0363(11) 0.0712(14) 0.0270(10) -0.0124(10) 0.0019(8) -0.0134(10)
    C23 0.0306(9) 0.0399(11) 0.0225(9) -0.0065(8) 0.0011(7) -0.0078(8)
    C24 0.0256(9) 0.0367(10) 0.0234(9) -0.0060(7) 0.0007(7) -0.0083(8)
    C25 0.0267(9) 0.0401(10) 0.0253(9) -0.0106(8) -0.0007(7) -0.0067(8)
    C26 0.0420(11) 0.0385(11) 0.0329(10) -0.0102(9) 0.0015(8) -0.0063(9)
    C27 0.0256(9) 0.0338(9) 0.0213(9) -0.0044(7) 0.0009(7) -0.0107(7)
    C28 0.0361(10) 0.0284(9) 0.0273(9) -0.0013(8) 0.0018(8) -0.0104(8)
    C29 0.0388(10) 0.0298(10) 0.0259(9) -0.0026(8) 0.0034(8) -0.0050(8)
    C30 0.0347(10) 0.0344(10) 0.0234(9) -0.0057(8) 0.0051(7) -0.0098(8)
    C31 0.0362(10) 0.0293(10) 0.0312(10) -0.0043(8) 0.0060(8) -0.0133(8)
    C32 0.0344(10) 0.0265(9) 0.0286(10) -0.0044(7) 0.0020(7) -0.0057(8)
_geom_special_details
;
Bond distances, angles <i>etc</i>. have been calculated using the rounded
fractional coordinates. All su's are estimated from the variances of the
(full) variance-covariance matrix. The cell e.s.d.'s are taken into account in
the estimation of distances, angles and torsion angles
;
loop_
    _geom_bond_atom_site_label_1
    _geom_bond_atom_site_label_2
    _geom_bond_site_symmetry_1
    _geom_bond_site_symmetry_2
    _geom_bond_distance
    _geom_bond_publ_flag
    Cl1 C6 . . 1.721(2) n
    Cl2 C18 . . 1.7367(16) n
    O1 C7 . . 1.235(2) n
    O2 N5 . . 1.233(2) n
    O3 N5 . . 1.235(2) n
    O4 C23 . . 1.232(2) n
    O5 N10 . . 1.219(2) n
    O6 N10 . . 1.221(2) n
    N1 C9 . . 1.295(2) n
    N1 N2 . . 1.426(2) n
    N2 C1 . . 1.417(2) n
    N2 C7 . . 1.360(2) n
    N3 C8 . . 1.302(2) n
    N3 N4 . . 1.334(2) n
    N4 C11 . . 1.390(2) n
    N5 C14 . . 1.461(2) n
    N4 H7 . . 0.910(19) no
    N6 C23 . . 1.371(2) n
    N6 N7 . . 1.423(2) n
    N6 C17 . . 1.417(2) n
    N7 C25 . . 1.300(2) n
    N8 N9 . . 1.317(2) n
    N8 C24 . . 1.310(2) n
    N9 C27 . . 1.400(2) n
    N10 C30 . . 1.460(2) n
    N9 H8 . . 0.863(19) no
    C1 C6 . . 1.385(3) no
    C1 C2 . . 1.384(3) no
    C2 C3 . . 1.371(3) no
    C3 C4 . . 1.370(5) no
    C4 C5 . . 1.374(5) no
    C5 C6 . . 1.392(4) no
    C7 C8 . . 1.472(2) no
    C8 C9 . . 1.443(2) no
    C9 C10 . . 1.490(3) no
    C11 C16 . . 1.393(2) no
    C11 C12 . . 1.394(2) no
    C12 C13 . . 1.378(3) no
    C13 C14 . . 1.381(3) no
    C14 C15 . . 1.380(2) no
    C15 C16 . . 1.374(2) no
    C2 H2 . . 0.9500 no
    C3 H3 . . 0.9500 no
    C4 H4 . . 0.9500 no
    C5 H5 . . 0.9500 no
    C10 H10A . . 0.9800 no
    C10 H10B . . 0.9800 no
    C10 H10C . . 0.9800 no
    C12 H12 . . 0.9500 no
    C13 H13 . . 0.9500 no
    C15 H15 . . 0.9500 no
    C16 H16 . . 0.9500 no
    C17 C22 . . 1.386(3) no
    C17 C18 . . 1.385(2) no
    C18 C19 . . 1.383(3) no
    C19 C20 . . 1.383(3) no
    C20 C21 . . 1.368(3) no
    C21 C22 . . 1.381(3) no
    C23 C24 . . 1.471(3) no
    C24 C25 . . 1.446(2) no
    C25 C26 . . 1.489(3) no
    C27 C32 . . 1.396(2) no
    C27 C28 . . 1.393(2) no
    C28 C29 . . 1.376(2) no
    C29 C30 . . 1.385(3) no
    C30 C31 . . 1.378(2) no
    C31 C32 . . 1.372(2) no
    C19 H19 . . 0.9500 no
    C20 H20 . . 0.9500 no
    C21 H21 . . 0.9500 no
    C22 H22 . . 0.9500 no
    C26 H26A . . 0.9800 no
    C26 H26B . . 0.9800 no
    C26 H26C . . 0.9800 no
    C28 H28 . . 0.9500 no
    C29 H29 . . 0.9500 no
    C31 H31 . . 0.9500 no
    C32 H32 . . 0.9500 no
loop_
    _geom_contact_atom_site_label_1
    _geom_contact_atom_site_label_2
    _geom_contact_distance
    _geom_contact_site_symmetry_1
    _geom_contact_site_symmetry_2
    _geom_contact_publ_flag
    Cl1 N1 3.0568(16) . . no
    Cl1 N2 3.0352(15) . . no
    Cl2 O4 3.3366(12) . . no
    Cl2 N6 2.9917(16) . . no
    Cl2 C15 3.4770(18) . . no
    Cl2 C16 3.5002(19) . . no
    Cl2 C21 3.481(2) . 1_655 no
    Cl2 C22 3.604(2) . 1_655 no
    Cl2 C23 3.2713(18) . . no
    Cl2 H15 2.9300 . . no
    Cl2 H16 2.9700 . . no
    Cl2 H21 2.9800 . 1_655 no
    Cl2 H32 2.8000 . 2_656 no
    O1 C2 3.108(2) . . no
    O1 O3 3.2371(19) . 2_566 no
    O1 N3 3.0341(19) . . no
    O1 N4 2.777(2) . . no
    O1 C28 3.396(2) . 2_566 no
    O1 O4 3.1049(16) . 2_566 no
    O1 N9 3.094(2) . 2_566 no
    O2 N9 3.266(2) . . no
    O2 C8 3.189(2) . 2_666 no
    O2 C28 3.265(2) . . no
    O2 O4 3.1526(18) . . no
    O2 N3 3.188(2) . 2_666 no
    O3 C10 3.392(3) . 2_666 no
    O3 O1 3.2371(19) . 2_566 no
    O3 C7 3.362(2) . 2_566 no
    O4 C15 3.417(2) . . no
    O4 O1 3.1049(16) . 2_566 no
    O4 Cl2 3.3366(12) . . no
    O4 N8 3.077(2) . . no
    O4 O2 3.1526(18) . . no
    O4 C18 3.355(2) . . no
    O4 N9 2.8647(19) . . no
    O5 C31 3.343(2) . 2_655 no
    O5 C4 3.202(3) . 1_644 no
    O5 O5 3.102(2) . 2_655 no
    O6 C10 3.175(3) . 1_554 no
    O1 H7 2.084(18) . . no
    O1 H28 2.8500 . 2_566 no
    O1 H26A 2.7200 . 1_565 no
    O1 H8 2.478(17) . 2_566 no
    O1 H2 2.7400 . . no
    O2 H15 2.4200 . . no
    O2 H8 2.654(18) . . no
    O2 H28 2.5700 . . no
    O3 H10B 2.5200 . 2_666 no
    O3 H13 2.4500 . . no
    O4 H12 2.6500 . 2_566 no
    O4 H8 2.222(18) . . no
    O4 H7 2.876(17) . 2_566 no
    O5 H4 2.3700 . 1_644 no
    O5 H31 2.4300 . . no
    O5 H31 2.7700 . 2_655 no
    O6 H10C 2.4300 . 1_554 no
    O6 H20 2.9100 . 1_654 no
    O6 H21 2.8900 . 1_654 no
    O6 H29 2.4400 . . no
    N1 Cl1 3.0568(16) . . no
    N2 Cl1 3.0352(15) . . no
    N3 O2 3.188(2) . 2_666 no
    N3 O1 3.0341(19) . . no
    N4 O1 2.777(2) . . no
    N6 Cl2 2.9917(16) . . no
    N8 C25 3.407(2) . 2_656 no
    N8 O4 3.077(2) . . no
    N9 O1 3.094(2) . 2_566 no
    N9 O2 3.266(2) . . no
    N9 O4 2.8647(19) . . no
    N1 H10A 2.8400 . 2_667 no
    N3 H16 2.4700 . . no
    N7 H2 2.8500 . 1_545 no
    N8 H22 2.8400 . 2_556 no
    N8 H32 2.4800 . . no
    C1 C28 3.516(2) . 2_566 no
    C1 C29 3.594(2) . 2_666 no
    C2 O1 3.108(2) . . no
    C2 C29 3.514(3) . 2_666 no
    C2 C30 3.322(3) . 2_666 no
    C2 C31 3.497(3) . 2_666 no
    C3 C31 3.421(3) . 2_666 no
    C3 C30 3.481(3) . 2_666 no
    C4 O5 3.202(3) . 1_466 no
    C4 C30 3.502(3) . 2_566 no
    C5 C29 3.391(3) . 2_566 no
    C5 C20 3.468(3) . 2_567 no
    C5 C30 3.407(3) . 2_566 no
    C6 C29 3.341(3) . 2_566 no
    C7 O3 3.362(2) . 2_566 no
    C8 O2 3.189(2) . 2_666 no
    C10 O6 3.175(3) . 1_556 no
    C10 O3 3.392(3) . 2_666 no
    C11 C15 3.348(2) . 2_666 no
    C11 C13 3.316(2) . 2_566 no
    C12 C13 3.557(2) . 2_566 no
    C12 C12 3.594(2) . 2_566 no
    C12 C14 3.557(2) . 2_566 no
    C13 C12 3.557(2) . 2_566 no
    C13 C11 3.316(2) . 2_566 no
    C14 C12 3.557(2) . 2_566 no
    C15 O4 3.417(2) . . no
    C15 Cl2 3.4770(18) . . no
    C15 C11 3.348(2) . 2_666 no
    C15 C16 3.468(2) . 2_666 no
    C16 C16 3.451(2) . 2_666 no
    C16 Cl2 3.5002(19) . . no
    C16 C15 3.468(2) . 2_666 no
    C18 O4 3.355(2) . . no
    C20 C5 3.468(3) . 2_567 no
    C21 Cl2 3.481(2) . 1_455 no
    C22 Cl2 3.604(2) . 1_455 no
    C23 C26 3.545(3) . 2_556 no
    C23 Cl2 3.2713(18) . . no
    C25 N8 3.407(2) . 2_656 no
    C26 C23 3.545(3) . 2_556 no
    C28 O1 3.396(2) . 2_566 no
    C28 C1 3.516(2) . 2_566 no
    C28 O2 3.265(2) . . no
    C29 C1 3.594(2) . 2_666 no
    C29 C2 3.514(3) . 2_666 no
    C29 C6 3.341(3) . 2_566 no
    C29 C5 3.391(3) . 2_566 no
    C30 C3 3.481(3) . 2_666 no
    C30 C2 3.322(3) . 2_666 no
    C30 C5 3.407(3) . 2_566 no
    C30 C4 3.502(3) . 2_566 no
    C31 O5 3.343(2) . 2_655 no
    C31 C3 3.421(3) . 2_666 no
    C31 C2 3.497(3) . 2_666 no
    C5 H20 3.0000 . 2_567 no
    C7 H7 2.476(17) . . no
    C7 H2 2.8400 . . no
    C19 H13 2.8500 . 2_566 no
    C19 H5 2.9100 . 2_567 no
    C20 H13 2.9900 . 2_566 no
    C20 H5 2.8500 . 2_567 no
    C21 H3 3.0300 . 1_545 no
    C22 H3 2.7700 . 1_545 no
    C23 H8 2.539(18) . . no
    C23 H26C 2.8900 . 2_556 no
    C23 H26B 2.9600 . 2_656 no
    C24 H26B 2.9300 . 2_656 no
    H2 O1 2.7400 . . no
    H2 N7 2.8500 . 1_565 no
    H2 C7 2.8400 . . no
    H3 C21 3.0300 . 1_565 no
    H3 C22 2.7700 . 1_565 no
    H4 O5 2.3700 . 1_466 no
    H4 H4 2.5600 . 2_577 no
    H5 C19 2.9100 . 2_567 no
    H5 C20 2.8500 . 2_567 no
    H5 H20 2.5600 . 2_567 no
    H7 O1 2.084(18) . . no
    H7 O4 2.876(17) . 2_566 no
    H7 C7 2.476(17) . . no
    H7 H12 2.3600 . . no
    H8 O4 2.222(18) . . no
    H8 O1 2.478(17) . 2_566 no
    H8 C23 2.539(18) . . no
    H8 H28 2.3600 . . no
    H8 O2 2.654(18) . . no
    H10A N1 2.8400 . 2_667 no
    H10B O3 2.5200 . 2_666 no
    H10C O6 2.4300 . 1_556 no
    H12 H7 2.3600 . . no
    H12 O4 2.6500 . 2_566 no
    H13 O3 2.4500 . . no
    H13 C19 2.8500 . 2_566 no
    H13 C20 2.9900 . 2_566 no
    H15 Cl2 2.9300 . . no
    H15 O2 2.4200 . . no
    H16 Cl2 2.9700 . . no
    H16 N3 2.4700 . . no
    H20 O6 2.9100 . 1_456 no
    H20 C5 3.0000 . 2_567 no
    H20 H5 2.5600 . 2_567 no
    H21 Cl2 2.9800 . 1_455 no
    H21 O6 2.8900 . 1_456 no
    H22 N8 2.8400 . 2_556 no
    H22 H32 2.5300 . 2_556 no
    H26A O1 2.7200 . 1_545 no
    H26B C23 2.9600 . 2_656 no
    H26B C24 2.9300 . 2_656 no
    H26C C23 2.8900 . 2_556 no
    H28 O2 2.5700 . . no
    H28 H8 2.3600 . . no
    H28 O1 2.8500 . 2_566 no
    H29 O6 2.4400 . . no
    H31 O5 2.4300 . . no
    H31 O5 2.7700 . 2_655 no
    H32 N8 2.4800 . . no
    H32 Cl2 2.8000 . 2_656 no
    H32 H22 2.5300 . 2_556 no
loop_
    _geom_angle_atom_site_label_1
    _geom_angle_atom_site_label_2
    _geom_angle_atom_site_label_3
    _geom_angle_site_symmetry_1
    _geom_angle_site_symmetry_2
    _geom_angle_site_symmetry_3
    _geom_angle
    _geom_angle_publ_flag
    N2 N1 C9 . . . 106.83(13) n
    N1 N2 C1 . . . 119.93(13) n
    N1 N2 C7 . . . 112.75(14) no
    C1 N2 C7 . . . 127.10(15) n
    N4 N3 C8 . . . 117.15(15) n
    N3 N4 C11 . . . 119.70(15) n
    O2 N5 O3 . . . 123.58(17) n
    O2 N5 C14 . . . 118.30(15) n
    O3 N5 C14 . . . 118.12(16) n
    C11 N4 H7 . . . 118.9(11) no
    N3 N4 H7 . . . 121.4(11) no
    C17 N6 C23 . . . 126.83(15) n
    N7 N6 C23 . . . 112.99(14) n
    N7 N6 C17 . . . 120.19(13) n
    N6 N7 C25 . . . 106.64(13) n
    N9 N8 C24 . . . 118.23(15) n
    N8 N9 C27 . . . 119.93(15) n
    O5 N10 O6 . . . 122.44(16) n
    O5 N10 C30 . . . 118.93(15) n
    O6 N10 C30 . . . 118.63(16) n
    N8 N9 H8 . . . 121.6(12) no
    C27 N9 H8 . . . 118.3(12) no
    C2 C1 C6 . . . 119.81(19) no
    N2 C1 C2 . . . 118.81(16) no
    N2 C1 C6 . . . 121.35(18) n
    C1 C2 C3 . . . 120.1(2) no
    C2 C3 C4 . . . 120.3(3) no
    C3 C4 C5 . . . 120.5(3) no
    C4 C5 C6 . . . 119.7(3) no
    C1 C6 C5 . . . 119.6(2) no
    Cl1 C6 C5 . . . 118.78(17) n
    Cl1 C6 C1 . . . 121.59(17) n
    O1 C7 C8 . . . 128.04(16) n
    O1 C7 N2 . . . 128.49(16) n
    N2 C7 C8 . . . 103.47(14) n
    C7 C8 C9 . . . 105.96(14) no
    N3 C8 C7 . . . 127.95(15) n
    N3 C8 C9 . . . 126.04(15) n
    N1 C9 C10 . . . 121.84(15) n
    C8 C9 C10 . . . 127.23(16) no
    N1 C9 C8 . . . 110.92(15) n
    N4 C11 C16 . . . 120.98(15) n
    C12 C11 C16 . . . 120.35(16) no
    N4 C11 C12 . . . 118.67(16) n
    C11 C12 C13 . . . 119.63(16) no
    C12 C13 C14 . . . 119.22(16) no
    N5 C14 C15 . . . 118.64(16) n
    C13 C14 C15 . . . 121.69(16) no
    N5 C14 C13 . . . 119.66(15) n
    C14 C15 C16 . . . 119.39(16) no
    C11 C16 C15 . . . 119.71(16) no
    C1 C2 H2 . . . 120.00 no
    C3 C2 H2 . . . 120.00 no
    C4 C3 H3 . . . 120.00 no
    C2 C3 H3 . . . 120.00 no
    C5 C4 H4 . . . 120.00 no
    C3 C4 H4 . . . 120.00 no
    C4 C5 H5 . . . 120.00 no
    C6 C5 H5 . . . 120.00 no
    C9 C10 H10C . . . 109.00 no
    C9 C10 H10B . . . 109.00 no
    H10B C10 H10C . . . 110.00 no
    H10A C10 H10B . . . 109.00 no
    H10A C10 H10C . . . 109.00 no
    C9 C10 H10A . . . 110.00 no
    C11 C12 H12 . . . 120.00 no
    C13 C12 H12 . . . 120.00 no
    C14 C13 H13 . . . 120.00 no
    C12 C13 H13 . . . 120.00 no
    C14 C15 H15 . . . 120.00 no
    C16 C15 H15 . . . 120.00 no
    C11 C16 H16 . . . 120.00 no
    C15 C16 H16 . . . 120.00 no
    C18 C17 C22 . . . 119.34(16) no
    N6 C17 C22 . . . 119.98(16) n
    N6 C17 C18 . . . 120.68(14) n
    Cl2 C18 C17 . . . 120.02(13) n
    Cl2 C18 C19 . . . 119.47(14) n
    C17 C18 C19 . . . 120.47(16) no
    C18 C19 C20 . . . 119.38(18) no
    C19 C20 C21 . . . 120.46(19) no
    C20 C21 C22 . . . 120.3(2) no
    C17 C22 C21 . . . 120.0(2) no
    O4 C23 N6 . . . 127.09(17) n
    O4 C23 C24 . . . 129.70(15) n
    N6 C23 C24 . . . 103.21(15) n
    N8 C24 C23 . . . 128.65(16) n
    C23 C24 C25 . . . 106.06(14) no
    N8 C24 C25 . . . 125.28(16) n
    N7 C25 C26 . . . 121.74(16) n
    C24 C25 C26 . . . 127.17(15) no
    N7 C25 C24 . . . 111.09(15) n
    C28 C27 C32 . . . 120.65(15) no
    N9 C27 C28 . . . 118.40(16) n
    N9 C27 C32 . . . 120.95(15) n
    C27 C28 C29 . . . 119.44(16) no
    C28 C29 C30 . . . 119.11(16) no
    N10 C30 C31 . . . 119.01(16) n
    N10 C30 C29 . . . 119.11(15) n
    C29 C30 C31 . . . 121.87(16) no
    C30 C31 C32 . . . 119.33(16) no
    C27 C32 C31 . . . 119.53(16) no
    C18 C19 H19 . . . 120.00 no
    C20 C19 H19 . . . 120.00 no
    C19 C20 H20 . . . 120.00 no
    C21 C20 H20 . . . 120.00 no
    C20 C21 H21 . . . 120.00 no
    C22 C21 H21 . . . 120.00 no
    C17 C22 H22 . . . 120.00 no
    C21 C22 H22 . . . 120.00 no
    C25 C26 H26A . . . 109.00 no
    C25 C26 H26B . . . 109.00 no
    C25 C26 H26C . . . 109.00 no
    H26A C26 H26B . . . 109.00 no
    H26A C26 H26C . . . 110.00 no
    H26B C26 H26C . . . 109.00 no
    C27 C28 H28 . . . 120.00 no
    C29 C28 H28 . . . 120.00 no
    C28 C29 H29 . . . 120.00 no
    C30 C29 H29 . . . 120.00 no
    C30 C31 H31 . . . 120.00 no
    C32 C31 H31 . . . 120.00 no
    C27 C32 H32 . . . 120.00 no
    C31 C32 H32 . . . 120.00 no
loop_
    _geom_torsion_atom_site_label_1
    _geom_torsion_atom_site_label_2
    _geom_torsion_atom_site_label_3
    _geom_torsion_atom_site_label_4
    _geom_torsion_site_symmetry_1
    _geom_torsion_site_symmetry_2
    _geom_torsion_site_symmetry_3
    _geom_torsion_site_symmetry_4
    _geom_torsion
    _geom_torsion_publ_flag
    C9 N1 N2 C1 . . . . -177.60(14) no
    C9 N1 N2 C7 . . . . -2.68(18) no
    N2 N1 C9 C10 . . . . -179.42(15) no
    N2 N1 C9 C8 . . . . 1.49(18) no
    C7 N2 C1 C2 . . . . -45.7(2) no
    N1 N2 C1 C6 . . . . -53.3(2) no
    C7 N2 C1 C6 . . . . 132.57(19) no
    C1 N2 C7 C8 . . . . 177.05(15) no
    N1 N2 C7 O1 . . . . -177.80(16) no
    C1 N2 C7 O1 . . . . -3.3(3) no
    N1 N2 C1 C2 . . . . 128.42(18) no
    N1 N2 C7 C8 . . . . 2.58(17) no
    C8 N3 N4 C11 . . . . -179.70(15) no
    N4 N3 C8 C7 . . . . 1.0(2) no
    N4 N3 C8 C9 . . . . -175.90(15) no
    N3 N4 C11 C16 . . . . 6.4(2) no
    N3 N4 C11 C12 . . . . -173.89(15) no
    O2 N5 C14 C15 . . . . -10.7(2) no
    O3 N5 C14 C13 . . . . -10.0(2) no
    O2 N5 C14 C13 . . . . 170.37(15) no
    O3 N5 C14 C15 . . . . 168.98(15) no
    N7 N6 C17 C22 . . . . -65.3(2) no
    C23 N6 C17 C18 . . . . -66.0(2) no
    C23 N6 C17 C22 . . . . 114.6(2) no
    C17 N6 C23 C24 . . . . 178.77(15) no
    N7 N6 C17 C18 . . . . 114.09(18) no
    N7 N6 C23 O4 . . . . 178.25(15) no
    C17 N6 C23 O4 . . . . -1.7(3) no
    N7 N6 C23 C24 . . . . -1.28(17) no
    C23 N6 N7 C25 . . . . 1.31(18) no
    C17 N6 N7 C25 . . . . -178.74(14) no
    N6 N7 C25 C24 . . . . -0.71(17) no
    N6 N7 C25 C26 . . . . 179.30(15) no
    C24 N8 N9 C27 . . . . 179.13(14) no
    N9 N8 C24 C25 . . . . 179.09(14) no
    N9 N8 C24 C23 . . . . -2.2(2) no
    N8 N9 C27 C28 . . . . 177.73(14) no
    N8 N9 C27 C32 . . . . -2.2(2) no
    O5 N10 C30 C31 . . . . -5.4(2) no
    O5 N10 C30 C29 . . . . 175.80(15) no
    O6 N10 C30 C29 . . . . -4.4(2) no
    O6 N10 C30 C31 . . . . 174.38(17) no
    N2 C1 C6 C5 . . . . 179.79(18) no
    C2 C1 C6 Cl1 . . . . 174.84(16) no
    C6 C1 C2 C3 . . . . 0.8(3) no
    C2 C1 C6 C5 . . . . -2.0(3) no
    N2 C1 C6 Cl1 . . . . -3.4(3) no
    N2 C1 C2 C3 . . . . 179.09(19) no
    C1 C2 C3 C4 . . . . 0.7(4) no
    C2 C3 C4 C5 . . . . -1.1(4) no
    C3 C4 C5 C6 . . . . -0.1(4) no
    C4 C5 C6 Cl1 . . . . -175.3(2) no
    C4 C5 C6 C1 . . . . 1.6(3) no
    N2 C7 C8 C9 . . . . -1.58(16) no
    N2 C7 C8 N3 . . . . -178.96(16) no
    O1 C7 C8 N3 . . . . 1.4(3) no
    O1 C7 C8 C9 . . . . 178.79(16) no
    N3 C8 C9 N1 . . . . 177.47(16) no
    N3 C8 C9 C10 . . . . -1.6(3) no
    C7 C8 C9 C10 . . . . -179.01(16) no
    C7 C8 C9 N1 . . . . 0.03(19) no
    N4 C11 C12 C13 . . . . -179.02(15) no
    N4 C11 C16 C15 . . . . 179.38(15) no
    C12 C11 C16 C15 . . . . -0.3(2) no
    C16 C11 C12 C13 . . . . 0.7(2) no
    C11 C12 C13 C14 . . . . -0.4(2) no
    C12 C13 C14 N5 . . . . 178.73(14) no
    C12 C13 C14 C15 . . . . -0.2(2) no
    C13 C14 C15 C16 . . . . 0.5(2) no
    N5 C14 C15 C16 . . . . -178.37(14) no
    C14 C15 C16 C11 . . . . -0.3(2) no
    C22 C17 C18 Cl2 . . . . 175.76(14) no
    N6 C17 C18 Cl2 . . . . -3.7(2) no
    C22 C17 C18 C19 . . . . -1.8(3) no
    N6 C17 C18 C19 . . . . 178.76(16) no
    C18 C17 C22 C21 . . . . 0.4(3) no
    N6 C17 C22 C21 . . . . 179.79(18) no
    C17 C18 C19 C20 . . . . 1.3(3) no
    Cl2 C18 C19 C20 . . . . -176.25(15) no
    C18 C19 C20 C21 . . . . 0.6(3) no
    C19 C20 C21 C22 . . . . -2.1(3) no
    C20 C21 C22 C17 . . . . 1.6(3) no
    O4 C23 C24 N8 . . . . 2.4(3) no
    O4 C23 C24 C25 . . . . -178.71(16) no
    N6 C23 C24 N8 . . . . -178.13(16) no
    N6 C23 C24 C25 . . . . 0.80(16) no
    N8 C24 C25 N7 . . . . 178.93(15) no
    N8 C24 C25 C26 . . . . -1.1(3) no
    C23 C24 C25 N7 . . . . -0.05(18) no
    C23 C24 C25 C26 . . . . 179.94(16) no
    N9 C27 C28 C29 . . . . -177.71(14) no
    C32 C27 C28 C29 . . . . 2.2(2) no
    N9 C27 C32 C31 . . . . 176.99(14) no
    C28 C27 C32 C31 . . . . -2.9(2) no
    C27 C28 C29 C30 . . . . -0.1(2) no
    C28 C29 C30 N10 . . . . 177.47(14) no
    C28 C29 C30 C31 . . . . -1.3(2) no
    N10 C30 C31 C32 . . . . -178.19(14) no
    C29 C30 C31 C32 . . . . 0.6(2) no
    C30 C31 C32 C27 . . . . 1.5(2) no
loop_
    _geom_hbond_atom_site_label_D
    _geom_hbond_atom_site_label_H
    _geom_hbond_atom_site_label_A
    _geom_hbond_site_symmetry_A
    _geom_hbond_distance_DH
    _geom_hbond_distance_HA
    _geom_hbond_distance_DA
    _geom_hbond_angle_DHA
    _geom_hbond_publ_flag
    N4 H7 O1 . 0.910(19) 2.084(18) 2.777(2) 132.1(14) yes
    N9 H8 O4 . 0.863(19) 2.222(18) 2.8647(19) 131.2(16) yes
    C28 H28 O2 . 0.95 2.57 3.265(2) 130 yes
    C15 H15 Cl2 . 0.95 2.93 3.4770(18) 118 yes
    N9 H8 O2 . 0.86(2) 2.654(18) 3.266(2) 129.0(13) yes
    N9 H8 O1 2_566 0.863(19) 2.478(17) 3.094(2) 128.9(14) yes
    C4 H4 O5 1_466 0.95 2.37 3.202(3) 146 yes
    C10 H10B O3 2_666 0.98 2.52 3.392(3) 148 yes
    C10 H10C O6 1_556 0.98 2.43 3.175(3) 133 yes
    C32 H32 Cl2 2_656 0.95 2.80 3.6898(18) 157 yes
