# Supplementary material for: (Z)-1-(2-Chloro­phen­yl)-3-methyl-4-[2-(4-nitro­phen­yl)hydrazin-1-yl­idene]-1H-pyrazol-5(4H)-one
Source: Acta Crystallogr Sect E Struct Rep Online. 2012 Jul 7;68(Pt 8):o2351–2. doi: 10.1107/S1600536812029790 (PMC3414286; doi:10.1107/S1600536812029790)
Supplement: Supplementary file 2 [file e-68-o2351-Isup2.hkl]

# 
# h,k,l, Fc-squared, Fo-squared, sigma(Fo-squared) and status flag 
# 
data_I
_shelx_title ' aef03 in P-1' 
_shelx_refln_list_code          4 
_shelx_F_calc_maximum      220.34 
_exptl_crystal_F_000       736.00 
_reflns_d_resolution_high  0.8010 
 
loop_ 
 _symmetry_equiv_pos_as_xyz 
 'x, y, z' 
 '-x, -y, -z' 
 
_cell_length_a     7.2715 
_cell_length_b    14.7757 
_cell_length_c    15.7609 
_cell_angle_alpha  75.408 
_cell_angle_beta   86.943 
_cell_angle_gamma  79.774 
 
_shelx_F_squared_multiplier     1.000 
 
loop_ 
 _refln_index_h 
 _refln_index_k 
 _refln_index_l 
 _refln_F_squared_calc 
 _refln_F_squared_meas 
 _refln_F_squared_sigma 
 _refln_observed_status 
   1   0   0      969.85     1039.98     15.21 o 
   2   0   0      203.01      194.43      5.27 o 
   3   0   0       20.10       11.88      2.46 o 
   4   0   0      339.00      347.59     13.89 o 
   5   0   0       25.57       26.45      4.38 o 
   6   0   0      310.09      300.75     14.98 o 
   7   0   0       16.01       22.97      7.50 o 
   8   0   0       31.83       33.12     13.49 o 
  -8   1   0       46.12       37.35     13.99 o 
  -7   1   0      111.33      115.59     13.04 o 
  -6   1   0       28.43       26.02      6.72 o 
  -5   1   0      364.55      348.73     11.21 o 
  -4   1   0      199.38      199.06      7.75 o 
  -3   1   0       19.32       12.89      2.63 o 
  -2   1   0      283.14      259.69      6.13 o 
  -1   1   0       52.75       64.55      2.45 o 
   1   1   0     1259.33     1387.64     14.28 o 
   2   1   0    13420.11    13982.98    196.58 o 
   3   1   0     2431.57     2533.85     45.27 o 
   4   1   0      398.78      407.35     10.14 o 
   5   1   0       20.60       17.16      3.88 o 
   6   1   0      526.26      539.51     19.30 o 
   7   1   0        7.39        4.16      6.33 o 
   8   1   0       31.38       34.33     13.59 o 
   9   1   0       15.62       16.71     14.20 o 
  -8   2   0       49.53       37.35     14.40 o 
  -7   2   0       10.04        8.85      6.26 o 
  -6   2   0      192.51      170.24     12.13 o 
  -5   2   0      593.23      584.50     14.44 o 
  -4   2   0     1546.91     1612.33     33.48 o 
  -3   2   0        2.24        3.54      2.23 o 
  -2   2   0     1917.56     2054.61     17.08 o 
  -1   2   0      101.48       92.24      3.21 o 
   0   2   0      102.84       92.09      3.42 o 
   1   2   0     9189.09     9549.64     61.05 o 
   2   2   0    18000.81    19066.59    128.51 o 
   3   2   0       22.61       18.10      2.66 o 
   4   2   0     2559.88     2758.61     25.40 o 
   5   2   0        7.20        5.74      3.30 o 
   6   2   0       75.63       70.02      8.64 o 
   7   2   0        0.08        1.81      8.36 o 
   8   2   0      108.06      114.47     19.13 o 
   9   2   0        7.91        7.75     12.69 o 
  -7   3   0      203.93      216.79     15.25 o 
  -6   3   0       13.55       17.99      6.23 o 
  -5   3   0      595.71      572.66     14.56 o 
  -4   3   0     2186.42     2271.70     25.16 o 
  -3   3   0       67.24       59.75      4.39 o 
  -2   3   0     1316.76     1301.82     14.26 o 
  -1   3   0       38.66       26.08      2.27 o 
   0   3   0    11141.48    11719.01     47.16 o 
   1   3   0     4260.51     4512.39     49.45 o 
   2   3   0      118.29      101.36      4.43 o 
   3   3   0       91.03       79.47      4.58 o 
   4   3   0       67.46       59.00      4.63 o 
   5   3   0       40.98       34.84      5.48 o 
   6   3   0       76.83       76.21     13.49 o 
   7   3   0        4.92       11.28      9.36 o 
   8   3   0        1.27        3.62     10.47 o 
   9   3   0       43.36       57.49     18.42 o 
  -8   4   0       30.25       40.07     15.91 o 
  -7   4   0       51.33       54.06     13.89 o 
  -6   4   0      894.17      931.55     25.92 o 
  -5   4   0       85.26       75.96      6.70 o 
  -4   4   0       46.01       43.33      4.81 o 
  -3   4   0     2069.24     2094.52     25.92 o 
  -2   4   0        4.88        4.19      2.00 o 
  -1   4   0      606.81      500.44      6.83 o 
   0   4   0      878.44      783.05      8.60 o 
   1   4   0       15.98       19.64      2.44 o 
   2   4   0      233.75      252.40      7.05 o 
   3   4   0       80.01       81.70      4.79 o 
   4   4   0        2.40        2.67      2.63 o 
   5   4   0      110.34      108.93      6.97 o 
   6   4   0       20.17       17.14      6.06 o 
   7   4   0       80.86       73.49     15.00 o 
   8   4   0       53.81       59.20     15.91 o 
   9   4   0       45.08       38.46     11.90 o 
  -8   5   0        1.27       -1.11     11.88 o 
  -7   5   0        1.29       -1.11      8.46 o 
  -6   5   0      231.13      194.61     19.83 o 
  -5   5   0       31.07       35.33      5.62 o 
  -4   5   0      378.59      376.61     12.15 o 
  -3   5   0      100.52       93.34      5.70 o 
  -2   5   0        0.42       -0.24      1.52 o 
  -1   5   0      294.96      293.94      5.64 o 
   0   5   0     3344.27     3594.80     61.47 o 
   1   5   0      525.75      545.16      9.10 o 
   2   5   0      399.73      367.36      8.44 o 
   3   5   0       32.35       34.79      3.77 o 
   4   5   0        3.80        1.94      2.71 o 
   5   5   0      331.99      311.67     10.69 o 
   6   5   0      498.08      541.34     30.00 o 
   7   5   0        0.17       -2.21      8.46 o 
   8   5   0       30.49       38.56     14.50 o 
  -7   6   0        9.96       10.47     10.87 o 
  -6   6   0       38.43       31.01     11.48 o 
  -5   6   0      184.75      174.68     12.25 o 
  -4   6   0       61.59       64.67      7.85 o 
  -3   6   0        9.72        5.61      2.37 o 
  -2   6   0      560.76      523.36      9.22 o 
  -1   6   0      442.07      415.40      6.83 o 
   0   6   0     1290.12     1441.82     30.38 o 
   1   6   0     2375.88     2540.42     38.95 o 
   2   6   0      184.44      143.86      6.11 o 
   3   6   0     2525.93     2621.78     24.90 o 
   4   6   0      124.24      140.59      8.60 o 
   5   6   0      238.75      222.16      9.59 o 
   6   6   0       29.79       34.43     11.58 o 
   7   6   0       19.10       15.10     10.87 o 
   8   6   0       27.07       31.61     13.89 o 
  -7   7   0       27.10       31.21      9.79 o 
  -6   7   0        0.34        0.93      5.13 o 
  -5   7   0      109.05      110.90      7.81 o 
  -4   7   0      405.32      406.19     17.36 o 
  -3   7   0        0.72        0.04      3.19 o 
  -2   7   0     1482.70     1595.24     22.89 o 
  -1   7   0       12.11        7.02      2.04 o 
   0   7   0       30.50       51.43      3.96 o 
   1   7   0      508.93      548.59     15.45 o 
   2   7   0      107.19       93.56      5.53 o 
   3   7   0      144.99      123.52      6.55 o 
   4   7   0      500.78      480.78     12.53 o 
   5   7   0      340.77      333.99     11.73 o 
   6   7   0       75.11       64.84     13.79 o 
   7   7   0       30.74       30.30     12.48 o 
   8   7   0      133.49      180.01     24.36 o 
  -7   8   0       66.61       80.44     13.71 o 
  -6   8   0        2.92        2.65      8.04 o 
  -5   8   0       30.48       30.07      6.61 o 
  -4   8   0       85.12       76.11      7.82 o 
  -3   8   0       39.02       33.46      5.57 o 
  -2   8   0      203.72      199.58      9.38 o 
  -1   8   0      106.31      103.85      8.04 o 
   0   8   0      591.60      583.34     13.51 o 
   1   8   0     2418.77     2655.88     41.89 o 
   2   8   0     1571.49     1737.34     21.00 o 
   3   8   0      896.74      964.20     16.88 o 
   4   8   0      117.98      124.89      7.69 o 
   5   8   0       59.27       55.91      6.42 o 
   6   8   0       10.30       16.81      9.97 o 
   7   8   0       11.17       11.07     11.18 o 
   8   8   0        0.21       -3.32     10.97 o 
  -6   9   0        3.27       -0.36      7.72 o 
  -5   9   0       62.97       57.19      8.28 o 
  -4   9   0      244.02      240.96     12.30 o 
  -3   9   0      833.13      825.76     19.92 o 
  -2   9   0      132.35      138.94     10.50 o 
  -1   9   0      381.48      379.11     15.23 o 
   0   9   0      760.53      787.71     29.90 o 
   1   9   0       14.36       14.38      3.35 o 
   2   9   0      553.73      543.46     12.71 o 
   3   9   0      126.03      110.89      7.26 o 
   4   9   0      829.66      852.30     17.86 o 
   5   9   0        0.01        0.60      5.30 o 
   6   9   0        0.90       -5.84      7.95 o 
   7   9   0       46.70       56.98     15.60 o 
   8   9   0        0.28       -3.73     11.48 o 
  -6  10   0       46.67       39.70     11.13 o 
  -5  10   0      107.62      142.39     11.56 o 
  -4  10   0        5.30        6.65      5.34 o 
  -3  10   0      524.27      530.88     17.18 o 
  -2  10   0      221.33      216.35     13.56 o 
  -1  10   0      325.37      313.42     14.73 o 
   0  10   0      484.51      467.55     17.19 o 
   1  10   0       17.53       15.25      5.40 o 
   2  10   0      820.41      896.35     16.91 o 
   3  10   0        0.32        0.75      3.46 o 
   4  10   0     1074.06     1107.49     21.03 o 
   5  10   0      242.28      230.30     15.66 o 
   6  10   0       30.55       20.54     11.07 o 
   7  10   0        4.39        2.72     10.57 o 
   8  10   0       21.33       33.63     16.71 o 
  -6  11   0       19.73       22.54     10.69 o 
  -5  11   0       20.91       26.50      7.81 o 
  -4  11   0       27.02       19.84      6.42 o 
  -3  11   0      251.14      263.06     15.98 o 
  -2  11   0       96.31       82.08     10.03 o 
  -1  11   0     1319.96     1317.69     30.65 o 
   0  11   0      324.63      279.03     14.58 o 
   1  11   0       40.49       41.31      7.64 o 
   2  11   0        0.37        1.55      4.83 o 
   3  11   0      159.56      160.04     11.57 o 
   4  11   0       91.89       95.83      9.53 o 
   5  11   0      541.48      602.34     22.03 o 
   6  11   0       13.01       16.01     10.97 o 
   7  11   0        2.18       -0.60     10.37 o 
  -5  12   0       23.52       23.32     10.13 o 
  -4  12   0       25.29       26.62      9.32 o 
  -3  12   0       13.65       12.65      7.00 o 
  -2  12   0      140.64      139.70     12.49 o 
  -1  12   0      193.97      184.88     13.49 o 
   0  12   0      405.26      399.46     18.19 o 
   1  12   0      202.05      196.04     13.42 o 
   2  12   0      133.84      150.22     12.27 o 
   3  12   0      204.44      199.21     13.35 o 
   4  12   0       81.63       68.06     14.09 o 
   5  12   0        0.04       -0.42      6.21 o 
   6  12   0        8.27        2.62     10.27 o 
   7  12   0       38.55       57.89     17.32 o 
  -5  13   0       12.49       22.10     10.96 o 
  -4  13   0       10.13       13.98      8.51 o 
  -3  13   0        0.28        0.26      5.93 o 
  -2  13   0      113.90      105.96     12.17 o 
  -1  13   0      300.28      272.32     16.44 o 
   0  13   0        0.01       -4.21      5.08 o 
   1  13   0      483.86      473.90     20.00 o 
   2  13   0       48.51       40.15      8.39 o 
   3  13   0        1.69        5.18      6.11 o 
   4  13   0        0.20        0.00      8.86 o 
   5  13   0      116.25      135.81     19.73 o 
   7  13   0        0.18       -7.35     11.78 o 
  -4  14   0        0.03       -3.11      8.21 o 
  -3  14   0       18.15       10.41      7.94 o 
  -2  14   0      254.61      270.18     18.21 o 
  -1  14   0      177.12      178.13     14.68 o 
   0  14   0       94.28       84.60     11.14 o 
   1  14   0        0.42        1.84      6.05 o 
   2  14   0       11.66        6.79      6.44 o 
   3  14   0       32.84       35.83      8.69 o 
   4  14   0       47.94       45.81     14.30 o 
   5  14   0        1.49        2.01     10.47 o 
  -3  15   0       32.98       37.22     11.10 o 
  -2  15   0       34.04       41.29     10.79 o 
  -1  15   0      240.55      256.02     23.86 o 
   0  15   0      432.42      430.54     21.89 o 
   1  15   0        3.48        3.01      6.78 o 
   2  15   0       26.19       33.04      9.42 o 
   3  15   0        1.55        5.28      7.42 o 
   4  15   0       69.41       81.04     17.52 o 
   5  15   0       71.80       76.11     18.02 o 
  -2  16   0        0.04        2.94      9.03 o 
  -1  16   0        1.44        0.82      7.61 o 
   0  16   0       58.43       60.02     11.73 o 
   1  16   0       18.59       17.50      8.52 o 
   2  16   0       20.88       30.40      9.77 o 
   3  16   0       12.00       10.47     12.28 o 
   4  16   0        2.10        0.81     10.87 o 
   5  16   0        0.96        4.23     12.48 o 
  -1  17   0        2.21       -4.52      9.15 o 
   0  17   0        0.57       -3.81      7.83 o 
   1  17   0        0.67       -0.18      8.01 o 
   2  17   0       83.92       74.47     13.35 o 
   3  17   0        7.92        2.82     12.48 o 
   4  17   0        7.04       19.53     15.60 o 
  -3 -17   1       62.56       97.66     21.14 o 
  -2 -17   1       53.08       61.62     13.94 o 
  -1 -17   1        1.49        0.50      7.92 o 
   0 -17   1       91.87      104.26     15.16 o 
  -5 -16   1       13.17       12.38     14.09 o 
  -4 -16   1        5.07        1.71     11.98 o 
  -3 -16   1        0.04        1.56      7.97 o 
  -2 -16   1        6.49        8.33      8.14 o 
  -1 -16   1      200.55      235.04     18.01 o 
   0 -16   1       38.34       38.99     10.82 o 
   1 -16   1       21.88       26.13     10.00 o 
   2 -16   1        1.70        4.65      9.84 o 
  -5 -15   1        6.68        2.72     12.28 o 
  -4 -15   1       10.76        0.91     10.17 o 
  -3 -15   1        0.33        0.20      6.91 o 
  -2 -15   1       11.39        8.98      7.53 o 
  -1 -15   1        2.38        5.50      6.96 o 
   0 -15   1        0.48        1.37      6.83 o 
   1 -15   1      105.24      123.54     14.26 o 
   2 -15   1       12.99       18.14      9.27 o 
   3 -15   1        0.25        2.16      8.72 o 
  -5 -14   1       35.21       34.13     14.30 o 
  -4 -14   1       29.95       40.67     13.99 o 
  -3 -14   1        4.55        5.64      7.12 o 
  -2 -14   1       26.99       28.83      8.68 o 
  -1 -14   1      199.89      184.46     14.45 o 
   0 -14   1       56.00       38.36      9.36 o 
   1 -14   1        0.69        3.70      6.55 o 
   2 -14   1        0.01        0.39      6.46 o 
   3 -14   1        0.26       -1.96      6.98 o 
   4 -14   1        4.27        4.48      8.97 o 
  -5 -13   1       20.09       16.31     12.38 o 
  -4 -13   1      183.61      209.15     14.86 o 
  -3 -13   1       79.34       75.01     10.32 o 
  -2 -13   1       13.45       12.72      7.00 o 
  -1 -13   1       25.30       20.16      7.37 o 
   0 -13   1      340.94      370.12     19.38 o 
   1 -13   1       53.33       51.59      9.53 o 
   2 -13   1        6.02       11.16      6.98 o 
   3 -13   1        0.31        1.48      6.43 o 
   4 -13   1        6.16       10.00      8.39 o 
  -7 -12   1       30.56       60.51     17.72 o 
  -6 -12   1        0.15       -0.81      9.97 o 
  -5 -12   1        9.01       13.39     10.17 o 
  -4 -12   1      102.78      104.58     14.45 o 
  -3 -12   1       39.35       42.53      8.29 o 
  -2 -12   1     1074.79     1073.36     28.08 o 
  -1 -12   1       50.37       59.44      9.10 o 
   0 -12   1        5.72        7.83      5.94 o 
   1 -12   1     1086.02     1080.63     29.75 o 
   2 -12   1       13.93       10.58      6.59 o 
   3 -12   1        0.12        6.80      6.70 o 
   4 -12   1        0.47        0.35      6.93 o 
   5 -12   1        4.14        0.14      8.21 o 
  -7 -11   1        0.04        5.34     11.48 o 
  -6 -11   1      101.71      132.49     18.93 o 
  -5 -11   1       70.09       75.13     10.21 o 
  -4 -11   1        1.54        0.49      4.18 o 
  -3 -11   1       28.48       25.79      6.93 o 
  -2 -11   1       11.23       14.21      6.09 o 
  -1 -11   1        2.06        1.51      5.03 o 
   0 -11   1       71.47       74.31      9.36 o 
   1 -11   1     1203.87     1181.76     44.75 o 
   2 -11   1      152.36      143.64     12.17 o 
   3 -11   1      811.04      829.25     32.47 o 
   4 -11   1      262.53      295.26     18.18 o 
   5 -11   1        0.03       -0.78      7.02 o 
  -8 -10   1       51.17       45.71     16.71 o 
  -7 -10   1      122.78       87.89     18.22 o 
  -6 -10   1       55.04       56.18     13.69 o 
  -5 -10   1      157.20      165.25     12.92 o 
  -4 -10   1      581.65      606.22     16.17 o 
  -3 -10   1       12.53       14.98      4.66 o 
  -2 -10   1      364.16      369.56     15.61 o 
  -1 -10   1      270.09      256.36     14.40 o 
   0 -10   1       13.93       14.03      5.75 o 
   1 -10   1       74.77       70.03      8.60 o 
   2 -10   1     1901.63     1888.78     36.69 o 
   3 -10   1      264.29      272.13     15.92 o 
   4 -10   1        1.25        0.49      6.02 o 
   5 -10   1        3.86        2.31      5.77 o 
   6 -10   1       34.21       38.99     11.98 o 
  -8  -9   1       12.64       12.79     13.79 o 
  -7  -9   1       10.21        3.93     11.07 o 
  -6  -9   1        6.87        6.85      9.77 o 
  -5  -9   1      166.25      160.84      9.67 o 
  -4  -9   1      104.46      107.33      7.75 o 
  -3  -9   1      185.40      191.03      9.10 o 
  -2  -9   1        8.19        1.73      3.13 o 
  -1  -9   1     2570.87     2674.31     37.04 o 
   0  -9   1       17.69       13.25      4.98 o 
   1  -9   1      422.24      403.86     15.80 o 
   2  -9   1      379.57      370.83     16.15 o 
   3  -9   1      286.57      297.33     15.79 o 
   4  -9   1      326.40      306.58     13.92 o 
   5  -9   1       60.14       56.97      8.56 o 
   6  -9   1        8.40       11.57      8.63 o 
  -8  -8   1        8.64        8.66     12.89 o 
  -7  -8   1       14.69       14.40     12.28 o 
  -6  -8   1       46.27       49.13     12.89 o 
  -5  -8   1        0.20        0.32      3.96 o 
  -4  -8   1      346.86      325.46     11.29 o 
  -3  -8   1      120.27      117.15      7.25 o 
  -2  -8   1      176.88      192.84      7.91 o 
  -1  -8   1       23.23       21.45      3.34 o 
   0  -8   1     1112.88     1153.88     23.52 o 
   1  -8   1        4.63       10.99      4.52 o 
   2  -8   1     1203.51     1162.53     25.97 o 
   3  -8   1      123.04      119.96      8.54 o 
   4  -8   1        1.65        1.39      4.02 o 
   5  -8   1        7.05        1.76      4.92 o 
   6  -8   1       39.98       36.11      8.17 o 
   7  -8   1        3.58        7.38      9.42 o 
  -8  -7   1      210.32      228.53     25.47 o 
  -7  -7   1       25.23       19.03     11.18 o 
  -6  -7   1       95.08       81.65     14.50 o 
  -5  -7   1      630.66      622.20     15.54 o 
  -4  -7   1      100.85       79.09      6.27 o 
  -3  -7   1      300.27      315.08     11.90 o 
  -2  -7   1      226.99      214.93      7.69 o 
  -1  -7   1       11.84        6.81      2.55 o 
   0  -7   1        2.41        2.11      3.08 o 
   1  -7   1       11.93        2.12      3.17 o 
   2  -7   1      228.87      245.99      9.79 o 
   3  -7   1      590.93      590.96     15.65 o 
   4  -7   1       17.75       17.88      5.01 o 
   5  -7   1        2.27        1.07      4.59 o 
   6  -7   1       83.66       85.88      9.52 o 
   7  -7   1       31.95       37.61     11.14 o 
  -8  -6   1       71.76       92.02     19.33 o 
  -7  -6   1        9.05        7.75      9.56 o 
  -6  -6   1      144.58      136.82     11.47 o 
  -5  -6   1      249.66      262.67     10.42 o 
  -4  -6   1        6.78        8.35      3.45 o 
  -3  -6   1     2345.99     2577.79     29.43 o 
  -2  -6   1      340.52      339.08      8.88 o 
  -1  -6   1       66.88       52.89      3.92 o 
   0  -6   1     2585.97     2644.57     98.76 o 
   1  -6   1        3.27        1.28      2.77 o 
   2  -6   1       40.77       44.31      3.55 o 
   3  -6   1      841.80      823.63     17.23 o 
   4  -6   1       17.35       13.41      4.32 o 
   5  -6   1      189.03      202.42     10.92 o 
   6  -6   1       28.08       27.08      6.80 o 
   7  -6   1       42.78       39.77     10.24 o 
  -8  -5   1      104.80      112.05     20.14 o 
  -7  -5   1      150.71      156.25     20.14 o 
  -6  -5   1      369.64      358.02     16.34 o 
  -5  -5   1        0.46        0.44      3.31 o 
  -4  -5   1     7840.57     8631.73     52.69 o 
  -3  -5   1      165.19      164.14      6.76 o 
  -2  -5   1       24.06       19.63      2.95 o 
  -1  -5   1       65.47       66.76      3.96 o 
   0  -5   1      257.70      250.12      9.11 o 
   1  -5   1      400.43      345.96     11.07 o 
   2  -5   1        4.05        7.26      2.00 o 
   3  -5   1      373.58      374.13      8.85 o 
   4  -5   1       12.78       16.38      3.99 o 
   5  -5   1      160.99      154.49     11.44 o 
   6  -5   1        3.57        5.91      6.03 o 
   7  -5   1        0.99       -2.42      8.66 o 
  -9  -4   1       22.47       31.01     15.71 o 
  -8  -4   1       23.21       24.43      8.97 o 
  -7  -4   1       20.23       18.22     10.77 o 
  -6  -4   1        0.58        0.21      5.11 o 
  -5  -4   1       55.55       51.78      5.36 o 
  -4  -4   1     3052.02     3232.69     28.53 o 
  -3  -4   1      808.69      805.56     13.03 o 
  -2  -4   1     6864.73     7158.54     45.78 o 
  -1  -4   1     1388.68     1417.27     13.66 o 
   0  -4   1     1119.43     1069.48     21.09 o 
   1  -4   1      133.42      138.70      5.60 o 
   2  -4   1       16.10       19.99      2.40 o 
   3  -4   1       57.81       56.80      3.76 o 
   4  -4   1      251.38      234.38      9.02 o 
   5  -4   1       24.26       17.64      4.55 o 
   6  -4   1       41.79       37.94      7.79 o 
   7  -4   1       97.58      105.61     17.22 o 
  -9  -3   1       72.97       61.01     18.63 o 
  -8  -3   1       10.14        4.83      9.36 o 
  -7  -3   1        4.13        2.72      8.66 o 
  -6  -3   1        3.37        5.23      5.27 o 
  -5  -3   1       46.23       44.62      4.98 o 
  -4  -3   1     2159.19     2162.33     23.02 o 
  -3  -3   1      893.96      852.71     22.85 o 
  -2  -3   1    30707.83    31573.65    354.98 o 
  -1  -3   1      197.11      182.50      6.44 o 
   0  -3   1    10072.96    10270.58    208.85 o 
   1  -3   1        6.42        2.80      1.36 o 
   2  -3   1     1680.52     1718.28     28.79 o 
   3  -3   1      241.07      219.34      7.46 o 
   4  -3   1      457.23      463.23     11.88 o 
   5  -3   1       29.95       28.54      5.02 o 
   6  -3   1      151.27      136.92      9.11 o 
   7  -3   1      139.84      158.94     13.68 o 
  -9  -2   1        3.92        4.63     13.39 o 
  -8  -2   1      120.03      109.74     19.03 o 
  -7  -2   1       17.80       16.81      6.93 o 
  -6  -2   1      255.41      269.78     14.37 o 
  -5  -2   1       56.96       51.64      5.18 o 
  -4  -2   1      434.82      453.28     10.64 o 
  -3  -2   1     4614.48     4874.71     41.51 o 
  -2  -2   1    20501.97    21428.53     71.60 o 
  -1  -2   1     1038.79     1041.34      9.68 o 
   0  -2   1    17238.91    17244.51    316.02 o 
   1  -2   1     5500.79     5684.74     58.62 o 
   2  -2   1      201.86      185.46      5.61 o 
   3  -2   1      187.91      163.76      6.36 o 
   4  -2   1      328.30      319.38      9.78 o 
   5  -2   1       37.07       29.17      4.95 o 
   6  -2   1        5.84        5.39      4.14 o 
   7  -2   1       15.89       10.35      6.66 o 
   8  -2   1       15.77       26.88     13.09 o 
  -8  -1   1       51.06       59.10     16.11 o 
  -7  -1   1       12.93       20.94      6.94 o 
  -6  -1   1       96.56       84.95      9.39 o 
  -5  -1   1      571.11      581.47     13.43 o 
  -4  -1   1      184.59      186.94      7.23 o 
  -3  -1   1      287.84      297.68      7.43 o 
  -2  -1   1     3902.67     3997.50     47.28 o 
  -1  -1   1      936.50      951.98      8.75 o 
   0  -1   1     2909.45     2974.17     17.87 o 
   1  -1   1    15244.23    15267.91    118.67 o 
   2  -1   1     1964.95     2234.88     17.32 o 
   3  -1   1       25.50       29.66      3.25 o 
   4  -1   1        0.01       -0.14      2.41 o 
   5  -1   1       44.87       47.93      5.33 o 
   6  -1   1       77.91       70.75      8.36 o 
   7  -1   1       28.23       32.69      8.13 o 
   8  -1   1        5.13        1.91      9.66 o 
  -8   0   1       21.59       21.44     12.08 o 
  -7   0   1        8.44        2.68      5.93 o 
  -6   0   1       15.65       11.74      4.84 o 
  -5   0   1        0.58        0.77      2.93 o 
  -4   0   1      298.61      287.98      8.62 o 
  -3   0   1       60.16       54.90      3.80 o 
  -2   0   1    13928.59    14544.27     63.97 o 
  -1   0   1      800.72      871.06     18.47 o 
   1   0   1      296.74      292.21      4.45 o 
   2   0   1    43179.30    43843.98    249.52 o 
   3   0   1     1663.32     1677.71     17.48 o 
   4   0   1     1824.81     1871.82     21.48 o 
   5   0   1        4.03        5.75      3.12 o 
   6   0   1      124.39      125.71      8.32 o 
   7   0   1       18.32       24.26     11.28 o 
   8   0   1       29.16       32.33      9.57 o 
  -8   1   1       15.92       13.19     11.58 o 
  -7   1   1       13.77       16.35      7.05 o 
  -6   1   1       99.72      100.69      9.93 o 
  -5   1   1      454.63      433.83     10.67 o 
  -4   1   1        1.77        0.15      2.34 o 
  -3   1   1     2944.68     3069.13     30.94 o 
  -2   1   1      157.75      130.97      4.56 o 
  -1   1   1     1960.67     2098.82     24.03 o 
   0   1   1     1591.39     1584.23     12.43 o 
   1   1   1      287.06      315.72      8.46 o 
   2   1   1     1829.54     1938.54     16.85 o 
   3   1   1       37.10       27.60      3.05 o 
   4   1   1     2037.94     2074.97     26.85 o 
   5   1   1      151.13      166.57      7.97 o 
   6   1   1       46.71       45.16      5.84 o 
   7   1   1      305.10      335.96     25.87 o 
   8   1   1       21.75       27.79     13.39 o 
   9   1   1        1.38        6.44     12.79 o 
  -8   2   1        6.22        5.69      7.90 o 
  -7   2   1        4.15        8.62      6.42 o 
  -6   2   1        0.14       -0.81      4.66 o 
  -5   2   1      253.17      244.52      9.82 o 
  -4   2   1      250.11      227.28      8.28 o 
  -3   2   1        3.71        4.32      2.17 o 
  -2   2   1      118.69      113.69      4.52 o 
  -1   2   1      110.51       87.74      3.22 o 
   0   2   1      345.76      336.03      4.59 o 
   1   2   1      632.31      610.82     10.47 o 
   2   2   1       18.03       18.80      2.25 o 
   3   2   1        8.78        8.25      2.26 o 
   4   2   1     3032.67     3228.13     27.46 o 
   5   2   1      174.19      172.80      8.03 o 
   6   2   1        1.68       -1.11      3.67 o 
   7   2   1       11.60        5.84      9.46 o 
   8   2   1        8.15        9.66     11.48 o 
   9   2   1       44.67       60.87     13.23 o 
  -8   3   1       10.26       19.03     12.58 o 
  -7   3   1        3.23        7.18      6.49 o 
  -6   3   1      347.39      361.37     16.79 o 
  -5   3   1      423.63      433.10     12.80 o 
  -4   3   1      307.30      331.92     10.08 o 
  -3   3   1      623.70      564.52     11.17 o 
  -2   3   1      692.04      748.83     10.99 o 
  -1   3   1     1131.08     1156.06     34.73 o 
   0   3   1     3229.71     3355.92     26.05 o 
   1   3   1    10014.38    10368.00    165.82 o 
   2   3   1        2.43        2.67      1.73 o 
   3   3   1      215.72      249.27      7.00 o 
   4   3   1       42.17       44.64      4.22 o 
   5   3   1       31.28       31.63      4.55 o 
   6   3   1       15.96       13.95      4.61 o 
   7   3   1      419.58      466.63     30.10 o 
   8   3   1        1.54        8.05     10.97 o 
   9   3   1        0.60        4.33     13.79 o 
  -8   4   1        4.05        4.23     11.38 o 
  -7   4   1        1.74        1.01      8.46 o 
  -6   4   1      202.53      192.94     13.28 o 
  -5   4   1      477.06      453.87     13.42 o 
  -4   4   1      153.04      151.26      7.51 o 
  -3   4   1       47.34       59.29      4.56 o 
  -2   4   1     3095.05     3171.80     23.47 o 
  -1   4   1     1345.18     1341.68     21.54 o 
   0   4   1     3075.78     3306.59     21.80 o 
   1   4   1        0.03       -0.17      1.70 o 
   2   4   1     3039.96     3118.70     21.28 o 
   3   4   1       59.54       67.26      4.39 o 
   4   4   1       34.09       42.80      4.23 o 
   5   4   1      601.09      576.47     13.66 o 
   6   4   1       20.19       19.25      6.09 o 
   7   4   1        0.27       -0.60      7.95 o 
   8   4   1       10.29       11.98     10.87 o 
   9   4   1       21.13       22.05     16.61 o 
  -8   5   1        4.51       -2.32     11.48 o 
  -7   5   1      104.67       97.96     17.62 o 
  -6   5   1        0.19        2.32      7.55 o 
  -5   5   1       22.03       13.46      5.78 o 
  -4   5   1      359.91      387.65     11.48 o 
  -3   5   1        2.65        3.47      2.58 o 
  -2   5   1     4307.71     4580.29     92.57 o 
  -1   5   1      203.85      215.40      5.39 o 
   0   5   1     1745.64     1801.18     29.68 o 
   1   5   1      683.04      706.95     12.84 o 
   2   5   1        0.88        4.83      2.10 o 
   3   5   1        0.74        0.50      2.10 o 
   4   5   1      310.64      321.34      9.60 o 
   5   5   1      606.17      604.22     14.09 o 
   6   5   1       12.90        8.28      5.27 o 
   7   5   1       27.98       21.95     11.07 o 
   8   5   1        0.98        1.11      9.36 o 
   9   5   1        9.80       26.48     17.01 o 
  -7   6   1        2.34        2.21      9.66 o 
  -6   6   1        8.74        6.14      8.76 o 
  -5   6   1      335.62      325.15     15.38 o 
  -4   6   1        0.00       -0.16      3.06 o 
  -3   6   1        1.24        0.17      2.57 o 
  -2   6   1      564.95      664.56     11.91 o 
  -1   6   1      156.43      131.87      4.68 o 
   0   6   1      438.88      391.44      7.89 o 
   1   6   1     1918.42     1971.76     18.32 o 
   2   6   1     1224.66     1307.21     27.30 o 
   3   6   1        0.87       -0.62      2.11 o 
   4   6   1      345.22      342.26     10.12 o 
   5   6   1      175.16      183.70      9.00 o 
   6   6   1       20.47       20.86      6.92 o 
   7   6   1       32.41       42.59     14.09 o 
   8   6   1       60.12       73.19     17.22 o 
  -7   7   1       12.05       22.35     12.58 o 
  -6   7   1       66.08       75.41     15.81 o 
  -5   7   1       55.32       50.02      8.28 o 
  -4   7   1      126.72      127.69     10.15 o 
  -3   7   1       22.95       23.73      5.60 o 
  -2   7   1      274.62      309.38      7.92 o 
  -1   7   1      620.05      630.94      9.67 o 
   0   7   1     2887.54     3311.04     93.59 o 
   1   7   1      921.36      867.32     13.13 o 
   2   7   1        3.66        3.07      2.57 o 
   3   7   1      275.30      264.65      8.72 o 
   4   7   1        4.75        3.83      3.10 o 
   5   7   1      301.56      298.84     14.41 o 
   6   7   1       19.38       16.04      6.40 o 
   7   7   1        3.16        5.03     10.17 o 
   8   7   1       49.67       46.71     16.01 o 
  -7   8   1        6.70        6.21      8.49 o 
  -6   8   1       48.16       53.79      8.63 o 
  -5   8   1        6.13        7.11      5.97 o 
  -4   8   1       95.28       77.18      6.65 o 
  -3   8   1      395.69      388.75     13.12 o 
  -2   8   1       43.73       37.58      5.03 o 
  -1   8   1      763.26      823.74     16.35 o 
   0   8   1       92.29      101.57      5.26 o 
   1   8   1      225.32      227.76      7.66 o 
   2   8   1       31.96       31.33      4.00 o 
   3   8   1       96.44       83.27      5.91 o 
   4   8   1      178.40      181.29      8.52 o 
   5   8   1     1465.31     1594.68     88.29 o 
   6   8   1       67.63       76.65      9.97 o 
   7   8   1      226.07      229.44     24.06 o 
   8   8   1        8.96        0.00     11.28 o 
  -6   9   1       46.84       41.46     11.00 o 
  -5   9   1      119.61      135.72     10.82 o 
  -4   9   1      601.13      553.38     17.51 o 
  -3   9   1       22.88       19.10      5.13 o 
  -2   9   1       23.73       23.35      4.83 o 
  -1   9   1      329.46      326.65     13.88 o 
   0   9   1     2234.46     2379.01     34.23 o 
   1   9   1       12.14       18.73      3.49 o 
   2   9   1      598.64      630.23     13.47 o 
   3   9   1       70.15       60.80      5.64 o 
   4   9   1      241.86      243.07     11.71 o 
   5   9   1       91.65       84.91      9.50 o 
   6   9   1      235.68      224.54     17.97 o 
   7   9   1       22.35       13.99     11.98 o 
   8   9   1       38.56       69.57     18.42 o 
  -6  10   1      113.14      100.34     14.65 o 
  -5  10   1       56.29       60.21      8.89 o 
  -4  10   1      363.16      379.71     15.43 o 
  -3  10   1      176.93      154.75     10.02 o 
  -2  10   1      165.02      158.88      9.62 o 
  -1  10   1       74.05       65.29      8.19 o 
   0  10   1      199.55      170.30     11.00 o 
   1  10   1     1254.85     1208.50     25.62 o 
   2  10   1      167.46      162.80      8.05 o 
   3  10   1      675.69      682.13     15.56 o 
   4  10   1      196.45      196.07      9.93 o 
   5  10   1      200.78      204.25     13.61 o 
   6  10   1        7.38        4.96      6.37 o 
   7  10   1        9.60       12.18     12.08 o 
   8  10   1        1.40        4.73     12.79 o 
  -6  11   1        3.21        5.02      9.73 o 
  -5  11   1      208.76      233.43     14.54 o 
  -4  11   1        0.99       -1.15      4.74 o 
  -3  11   1       15.18        9.35      5.02 o 
  -2  11   1      109.79       92.26     10.21 o 
  -1  11   1       28.76       25.02      6.51 o 
   0  11   1      351.18      352.21     17.32 o 
   1  11   1      220.03      229.65     13.29 o 
   2  11   1      310.38      284.42     13.90 o 
   3  11   1      313.18      342.70     11.96 o 
   4  11   1       36.50       37.51      7.91 o 
   5  11   1       58.37       57.33      9.18 o 
   6  11   1        1.42        0.51      6.55 o 
   7  11   1        0.99        5.13     11.28 o 
   8  11   1       85.00       94.74     21.04 o 
  -5  12   1        7.87       26.96     11.73 o 
  -4  12   1       19.08       16.45      6.81 o 
  -3  12   1       43.27       41.36      8.92 o 
  -2  12   1      552.47      522.57     21.36 o 
  -1  12   1      301.62      271.91     15.34 o 
   0  12   1      765.80      769.48     23.88 o 
   1  12   1      154.62      135.22     11.57 o 
   2  12   1       32.70       27.13      7.07 o 
   3  12   1       37.33       37.35      7.58 o 
   4  12   1       54.14       49.44      8.69 o 
   5  12   1       50.17       57.79      9.68 o 
   6  12   1       53.67       59.37     10.78 o 
   7  12   1        0.28        0.60     11.88 o 
  -5  13   1        1.40       -2.32     14.20 o 
  -4  13   1       59.36       55.81     11.59 o 
  -3  13   1       18.92       33.83      8.97 o 
  -2  13   1       31.37       20.82      7.50 o 
  -1  13   1       18.26       16.22      6.47 o 
   0  13   1      245.06      248.91     16.71 o 
   1  13   1      700.19      711.67     23.70 o 
   2  13   1       57.21       54.64      8.86 o 
   3  13   1       53.67       40.77      8.35 o 
   4  13   1      269.00      239.00     22.75 o 
   5  13   1       20.48       18.42     11.58 o 
   6  13   1       61.05       83.72     12.53 o 
   7  13   1        4.41        7.85     12.48 o 
  -4  14   1       98.71       91.86     14.05 o 
  -3  14   1        0.12       -3.63      6.12 o 
  -2  14   1      148.33      121.93     16.76 o 
  -1  14   1       24.40       23.05      8.01 o 
   0  14   1       78.80       59.45     10.00 o 
   1  14   1      656.02      661.47     30.45 o 
   2  14   1      122.07      121.56     12.17 o 
   3  14   1       29.91       30.10     12.58 o 
   4  14   1      196.63      183.94     21.85 o 
   5  14   1        9.31        6.54     10.97 o 
   6  14   1        6.38        0.70     12.28 o 
  -3  15   1      147.41      161.62     16.40 o 
  -2  15   1       16.06        8.15      7.44 o 
  -1  15   1       12.05       10.75      7.47 o 
   0  15   1      251.87      271.28     17.76 o 
   1  15   1        2.88        1.79      6.23 o 
   2  15   1        0.03        2.13      6.97 o 
   3  15   1       16.61       10.67     11.78 o 
   4  15   1        5.39       -2.52     10.07 o 
   5  15   1      106.24      130.98     21.04 o 
   6  15   1        6.85        0.70     12.58 o 
  -2  16   1       27.98       45.18     11.96 o 
  -1  16   1       38.94       35.41     10.02 o 
   0  16   1       40.81       31.80      9.67 o 
   1  16   1        6.94        2.88      7.77 o 
   2  16   1       19.54       13.79      8.15 o 
   3  16   1       58.85       69.67     17.92 o 
   4  16   1       16.91       31.61     14.60 o 
   5  16   1        3.21        3.62     12.69 o 
  -1  17   1        6.21        6.89      8.97 o 
   0  17   1       42.61       55.28     11.85 o 
   1  17   1       82.86       80.19     13.16 o 
   2  17   1       14.03       13.29     13.29 o 
   3  17   1       11.77       19.63     14.30 o 
   4  17   1      114.36      114.97     22.05 o 
   1  18   1        9.74       19.13     14.50 o 
   2  18   1        0.73       -2.62     13.69 o 
  -3 -17   2       13.62       20.97     11.18 o 
  -2 -17   2       36.32       40.29     11.92 o 
  -1 -17   2        0.56       -2.01      8.24 o 
   0 -17   2       16.30       11.23     10.29 o 
  -4 -16   2       12.19       18.22     13.89 o 
  -3 -16   2       47.64       47.40     11.41 o 
  -2 -16   2       46.58       50.43     11.42 o 
  -1 -16   2      121.32      142.37     15.35 o 
   0 -16   2       18.92       22.87      9.94 o 
   1 -16   2        2.91        3.33      8.80 o 
  -4 -15   2       60.92       58.59     16.71 o 
  -3 -15   2       20.70       12.27      8.29 o 
  -2 -15   2       58.90       73.87     11.96 o 
  -1 -15   2        2.71        0.91      6.98 o 
   0 -15   2        2.84        5.54      7.01 o 
   1 -15   2       13.14        4.42      7.80 o 
   2 -15   2       42.64       66.70     13.05 o 
   3 -15   2       14.30       10.72     10.53 o 
  -4 -14   2       26.09       20.11      8.61 o 
  -3 -14   2        0.03        2.15      6.56 o 
  -2 -14   2        0.68       -0.96      6.41 o 
  -1 -14   2       34.65       28.60      8.79 o 
   0 -14   2       17.39       14.06      7.43 o 
   1 -14   2       27.84       28.57      9.15 o 
   2 -14   2       26.60       16.84      8.20 o 
   3 -14   2        6.70        9.25      8.60 o 
  -5 -13   2        0.01       -1.11     10.27 o 
  -4 -13   2       24.10       23.02      8.20 o 
  -3 -13   2       53.04       51.35      9.43 o 
  -2 -13   2      146.10      153.21     13.32 o 
  -1 -13   2        4.33        1.62      6.02 o 
   0 -13   2      150.23      157.62     13.48 o 
   1 -13   2       19.22        7.41      6.69 o 
   2 -13   2       83.90       64.40     10.89 o 
   3 -13   2       18.66       37.99     12.48 o 
   4 -13   2        0.43        2.40      7.98 o 
  -7 -12   2       13.30       11.24      9.54 o 
  -6 -12   2        4.45        4.43     11.58 o 
  -5 -12   2       30.62       23.46     11.98 o 
  -4 -12   2      452.01      464.38     19.84 o 
  -3 -12   2        5.87        6.31      5.93 o 
  -2 -12   2      156.13      161.88     12.55 o 
  -1 -12   2      173.47      166.44     13.02 o 
   0 -12   2        5.23        3.42      5.66 o 
   1 -12   2        1.75        0.48      5.33 o 
   2 -12   2       74.10       69.83     10.53 o 
   3 -12   2      596.22      639.47     25.68 o 
   4 -12   2       68.50       85.89     12.52 o 
   5 -12   2       37.99       45.17     12.09 o 
  -7 -11   2       43.40       48.73     15.91 o 
  -6 -11   2      164.58      154.03     20.34 o 
  -5 -11   2        2.32        3.14      5.18 o 
  -4 -11   2      124.96      117.28     11.07 o 
  -3 -11   2       38.65       38.73      7.94 o 
  -2 -11   2       65.00       56.59      8.35 o 
  -1 -11   2        3.04        0.29      5.27 o 
   0 -11   2       52.27       41.69      7.97 o 
   1 -11   2      614.15      608.76     22.80 o 
   2 -11   2       81.92       78.33     10.29 o 
   3 -11   2      770.41      722.36     26.78 o 
   4 -11   2       30.55       22.31      8.79 o 
   5 -11   2      292.82      305.72     20.27 o 
  -8 -10   2        5.48       25.57     15.20 o 
  -7 -10   2        7.85       10.87     11.78 o 
  -6 -10   2      116.13      142.05     19.13 o 
  -5 -10   2        7.31        6.12      4.84 o 
  -4 -10   2       17.61       11.67      4.85 o 
  -3 -10   2      208.09      205.07      9.92 o 
  -2 -10   2       15.65       14.35      5.89 o 
  -1 -10   2      901.93      979.48     28.44 o 
   0 -10   2        1.78       -0.23      4.52 o 
   1 -10   2       70.59       58.53      8.64 o 
   2 -10   2      242.25      231.81     14.59 o 
   3 -10   2      227.51      212.68     14.54 o 
   4 -10   2       66.17       55.68     10.16 o 
   5 -10   2        1.81       -1.67      6.96 o 
   6 -10   2       21.46       18.03     10.13 o 
  -8  -9   2      316.41      304.55     30.10 o 
  -7  -9   2       27.70       21.04     12.28 o 
  -6  -9   2       13.07        8.76     10.37 o 
  -5  -9   2        0.06        0.66      4.33 o 
  -4  -9   2      215.21      217.36     10.34 o 
  -3  -9   2      440.47      466.88     13.58 o 
  -2  -9   2       95.91       87.72      6.53 o 
  -1  -9   2      147.10      146.73     10.24 o 
   0  -9   2     1237.20     1243.90     35.54 o 
   1  -9   2       41.48       35.55      6.69 o 
   2  -9   2      372.88      358.05     16.12 o 
   3  -9   2      886.51      940.30     26.76 o 
   4  -9   2       15.91       10.22      6.49 o 
   5  -9   2      376.33      446.15     17.80 o 
   6  -9   2        9.62        9.35      7.03 o 
  -8  -8   2       41.59       48.73     16.41 o 
  -7  -8   2      223.69      232.06     24.67 o 
  -6  -8   2      451.95      485.66     29.50 o 
  -5  -8   2        0.07        0.10      4.16 o 
  -4  -8   2      452.31      446.05     13.27 o 
  -3  -8   2      735.74      771.49     15.83 o 
  -2  -8   2     1663.16     1748.09     21.78 o 
  -1  -8   2        0.00        1.34      3.41 o 
   0  -8   2        0.40        0.27      3.24 o 
   1  -8   2       35.28       38.04      6.40 o 
   2  -8   2        0.01        0.55      3.92 o 
   3  -8   2       10.71        7.51      5.22 o 
   4  -8   2      459.18      454.16     15.79 o 
   5  -8   2       52.74       40.43      7.24 o 
   6  -8   2      356.17      400.46     17.37 o 
   7  -8   2        1.99        1.30      9.18 o 
  -8  -7   2       59.91       47.62     15.71 o 
  -7  -7   2       52.48       49.94     14.60 o 
  -6  -7   2      700.10      732.53     27.64 o 
  -5  -7   2      301.17      291.28     11.43 o 
  -4  -7   2     1330.01     1373.27     21.33 o 
  -3  -7   2      195.55      189.56      8.15 o 
  -2  -7   2     1106.39     1177.89     17.10 o 
  -1  -7   2     1749.65     1876.24     36.91 o 
   0  -7   2      223.71      221.95     16.51 o 
   1  -7   2      120.22      109.81      8.29 o 
   2  -7   2      306.36      288.20     13.24 o 
   3  -7   2       42.33       44.74      6.02 o 
   4  -7   2       50.50       47.83      6.72 o 
   5  -7   2        0.23        0.47      4.39 o 
   6  -7   2        1.14        0.44      5.04 o 
   7  -7   2       96.08      104.24     14.27 o 
  -8  -6   2       19.48       21.14     11.68 o 
  -7  -6   2        3.25        2.42      9.16 o 
  -6  -6   2      704.39      702.96     26.78 o 
  -5  -6   2        3.53        6.51      4.01 o 
  -4  -6   2     1306.06     1273.44     19.73 o 
  -3  -6   2        0.93        1.83      2.73 o 
  -2  -6   2      163.61      136.95      8.15 o 
  -1  -6   2     1080.01     1250.67     16.91 o 
   0  -6   2      586.82      642.50     15.91 o 
   1  -6   2     1248.73     1303.71     23.35 o 
   2  -6   2      175.27      177.89     10.07 o 
   3  -6   2       54.48       53.65      5.80 o 
   4  -6   2        6.64        9.03      4.35 o 
   5  -6   2        6.27        4.84      4.48 o 
   6  -6   2      150.66      167.13     11.46 o 
   7  -6   2       16.47       10.79      8.93 o 
  -8  -5   2        6.52        0.00      8.76 o 
  -7  -5   2       30.64       28.39     11.88 o 
  -6  -5   2     1071.83     1133.12     28.26 o 
  -5  -5   2      149.46      143.43     10.63 o 
  -4  -5   2     3332.36     3522.97     31.15 o 
  -3  -5   2     2069.07     2189.39     22.62 o 
  -2  -5   2     2776.88     2972.93     30.05 o 
  -1  -5   2      848.98      810.61     11.66 o 
   0  -5   2       49.40       47.05      2.89 o 
   1  -5   2       75.87       63.73      5.99 o 
   2  -5   2      161.89      146.72      4.85 o 
   3  -5   2       87.82       93.07      5.05 o 
   4  -5   2      944.85      961.37     19.35 o 
   5  -5   2      292.71      298.87     12.62 o 
   6  -5   2       54.28       49.05      7.41 o 
   7  -5   2       50.65       58.60     11.04 o 
  -8  -4   2        4.79        2.42     10.47 o 
  -7  -4   2        7.62        9.17      5.46 o 
  -6  -4   2       94.23       84.82      9.67 o 
  -5  -4   2      230.97      207.58     11.96 o 
  -4  -4   2     1767.80     1808.68     21.59 o 
  -3  -4   2     2854.02     2955.46     24.97 o 
  -2  -4   2     3975.48     4022.43     48.94 o 
  -1  -4   2     1426.19     1404.93     17.23 o 
   0  -4   2     2138.44     2155.04     41.49 o 
   1  -4   2      270.29      254.96      9.29 o 
   2  -4   2      145.75      166.33      5.14 o 
   3  -4   2     2323.52     2429.04     21.08 o 
   4  -4   2      378.07      359.88      9.74 o 
   5  -4   2       64.54       64.30      6.43 o 
   6  -4   2        0.43        0.87      5.05 o 
   7  -4   2        0.18        1.11      6.44 o 
  -8  -3   2        1.94        6.44      9.36 o 
  -7  -3   2        0.27        1.99      5.57 o 
  -6  -3   2        4.67        7.05      5.37 o 
  -5  -3   2        8.33        5.95      4.50 o 
  -4  -3   2      398.11      398.21     10.59 o 
  -3  -3   2       63.16       64.30      4.39 o 
  -2  -3   2     3809.71     3924.77     35.67 o 
  -1  -3   2     1204.73     1143.19     11.95 o 
   0  -3   2       21.15       16.72      2.02 o 
   1  -3   2     5814.10     6156.65    161.08 o 
   2  -3   2      830.52      864.27     17.92 o 
   3  -3   2      556.33      572.78      9.79 o 
   4  -3   2       19.81       13.16      3.56 o 
   5  -3   2        7.83       10.70      4.08 o 
   6  -3   2      300.70      313.42     12.76 o 
   7  -3   2       14.29       21.34     10.87 o 
  -8  -2   2      113.32      105.51     18.73 o 
  -7  -2   2      123.09      117.47     11.78 o 
  -6  -2   2      146.37      145.10      9.49 o 
  -5  -2   2      405.49      406.49     15.68 o 
  -4  -2   2       48.75       42.44      4.12 o 
  -3  -2   2        4.35        2.53      1.96 o 
  -2  -2   2      120.85      122.65      4.56 o 
  -1  -2   2     1028.66     1043.52     10.45 o 
   0  -2   2    11307.79    11481.46     46.55 o 
   1  -2   2     1674.66     1760.32     20.29 o 
   2  -2   2     2292.98     2359.21     28.58 o 
   3  -2   2      120.03      111.31      5.65 o 
   4  -2   2      392.38      372.50     11.06 o 
   5  -2   2      157.11      149.52      8.30 o 
   6  -2   2      107.92      107.71      8.23 o 
   7  -2   2      317.27      366.56     26.38 o 
  -8  -1   2      100.65       90.61     18.02 o 
  -7  -1   2       70.76       87.79     10.70 o 
  -6  -1   2        5.59        6.88      5.14 o 
  -5  -1   2       89.30       80.26      6.75 o 
  -4  -1   2     2113.68     2092.35     21.47 o 
  -3  -1   2       25.74       21.43      2.70 o 
  -2  -1   2     7517.56     7937.17    106.08 o 
  -1  -1   2     1159.52     1203.67     16.61 o 
   0  -1   2     3986.38     4091.27    104.67 o 
   1  -1   2     1417.25     1436.26     22.82 o 
   2  -1   2     1906.85     1970.19     41.42 o 
   3  -1   2     1120.68     1141.74     15.18 o 
   4  -1   2       59.47       42.55      4.48 o 
   5  -1   2      146.84      141.57      7.91 o 
   6  -1   2      208.60      205.22     10.18 o 
   7  -1   2       42.26       41.98     12.89 o 
   8  -1   2        2.90       -3.62     11.18 o 
  -8   0   2        9.99        8.89      7.78 o 
  -7   0   2        0.38       -1.70      5.40 o 
  -6   0   2      904.29      967.81     26.11 o 
  -5   0   2       99.25       96.04      8.72 o 
  -4   0   2       51.05       49.21      4.31 o 
  -3   0   2     1338.39     1415.22     20.10 o 
  -2   0   2      128.39      105.29      3.79 o 
  -1   0   2        0.42        1.39      1.52 o 
   0   0   2      865.93      899.60     10.37 o 
   1   0   2      364.51      368.30      5.47 o 
   2   0   2     1407.16     1367.32     29.04 o 
   3   0   2       49.48       46.90      3.69 o 
   4   0   2     2598.88     2745.80     41.99 o 
   5   0   2       29.06       24.77      4.36 o 
   6   0   2      110.26      109.92      7.94 o 
   7   0   2      152.75      165.41     19.93 o 
   8   0   2        0.31        1.81     10.27 o 
  -8   1   2        6.35        4.86      7.40 o 
  -7   1   2       57.03       47.51      9.10 o 
  -6   1   2       29.64       35.66      7.57 o 
  -5   1   2      467.20      449.85     16.58 o 
  -4   1   2      862.65      895.38     14.62 o 
  -3   1   2      125.20      120.01      5.08 o 
  -2   1   2      262.19      277.54      5.82 o 
  -1   1   2      641.46      684.60     14.70 o 
   0   1   2     1132.62     1084.67      9.57 o 
   1   1   2     5368.28     5622.90    110.89 o 
   2   1   2    21720.42    22583.14    289.38 o 
   3   1   2      329.61      334.09      8.00 o 
   4   1   2     1408.64     1474.96     18.89 o 
   5   1   2       13.63       10.11      3.60 o 
   6   1   2      101.63       90.06      7.29 o 
   7   1   2        0.25        1.71      8.66 o 
   8   1   2      262.24      301.52     27.59 o 
  -8   2   2      150.09      160.32     15.37 o 
  -7   2   2       20.74       21.16      7.61 o 
  -6   2   2       33.30       23.01      6.74 o 
  -5   2   2      126.22      133.99     10.21 o 
  -4   2   2     1351.86     1393.27     18.72 o 
  -3   2   2       19.55       14.32      2.67 o 
  -2   2   2     1770.43     1827.14     15.73 o 
  -1   2   2      434.84      386.57     12.08 o 
   0   2   2      964.11      978.03     19.61 o 
   1   2   2     1899.35     1922.96     17.58 o 
   2   2   2    48549.45    48529.36    239.52 o 
   3   2   2     2962.93     3114.16     85.68 o 
   4   2   2        0.05        1.37      2.36 o 
   5   2   2        1.07        1.30      3.07 o 
   6   2   2      137.31      151.11     11.28 o 
   7   2   2        6.13        9.56      9.26 o 
   8   2   2        0.01       -1.91      9.97 o 
   9   2   2       73.87       79.33     19.73 o 
  -8   3   2       26.32       38.07     10.53 o 
  -7   3   2        7.11        7.08      6.65 o 
  -6   3   2      164.91      143.43     16.81 o 
  -5   3   2      489.95      444.48     16.84 o 
  -4   3   2      416.13      412.18     10.97 o 
  -3   3   2      791.02      779.32     12.91 o 
  -2   3   2      628.86      668.32     10.41 o 
  -1   3   2     1869.43     2011.20     32.89 o 
   0   3   2     1851.96     1834.28     13.36 o 
   1   3   2       88.24       88.17      3.33 o 
   2   3   2     9006.24     9698.26    120.34 o 
   3   3   2     5437.18     5749.82     79.76 o 
   4   3   2      369.98      343.19      9.37 o 
   5   3   2      503.35      479.01     12.94 o 
   6   3   2       13.38        7.73      5.26 o 
   7   3   2        5.71        5.44      8.96 o 
   8   3   2      136.34      120.71     20.24 o 
   9   3   2        9.20       11.88     14.90 o 
  -8   4   2      157.85      144.47     21.54 o 
  -7   4   2        3.65        4.70      6.76 o 
  -6   4   2       52.15       54.76      8.74 o 
  -5   4   2       29.58       25.37      6.42 o 
  -4   4   2     2953.20     3157.32     33.34 o 
  -3   4   2      354.40      375.11      9.71 o 
  -2   4   2     1357.78     1358.39     17.86 o 
  -1   4   2        3.27        0.75      1.79 o 
   0   4   2      997.70      972.37     10.90 o 
   1   4   2     6071.65     6474.30     62.55 o 
   2   4   2     1165.45     1251.31     12.79 o 
   3   4   2      213.85      206.29      6.46 o 
   4   4   2      711.39      687.06     33.68 o 
   5   4   2      242.04      233.48     10.77 o 
   6   4   2      230.15      218.02     13.27 o 
   7   4   2        5.81       11.07      9.77 o 
   8   4   2        6.84       10.37     11.68 o 
   9   4   2        6.62       -1.71     14.50 o 
  -8   5   2        2.03        0.50     11.78 o 
  -7   5   2       66.53       49.23     14.60 o 
  -6   5   2      117.74      118.07     14.60 o 
  -5   5   2      112.21      107.57      9.93 o 
  -4   5   2      212.90      210.87      8.90 o 
  -3   5   2      107.28      109.14      6.17 o 
  -2   5   2     2970.40     3125.59     33.03 o 
  -1   5   2     2557.41     2690.58     24.78 o 
   0   5   2     1623.97     1804.59     20.58 o 
   1   5   2      591.09      616.68      9.59 o 
   2   5   2     3458.20     3623.30     50.58 o 
   3   5   2     1001.96     1005.97     15.98 o 
   4   5   2      603.25      641.49     15.93 o 
   5   5   2       24.55       17.76      5.59 o 
   6   5   2       18.82       10.08      5.69 o 
   7   5   2       84.87       95.84     16.81 o 
   8   5   2       22.20       25.07     13.19 o 
   9   5   2        0.01        0.60     14.40 o 
  -7   6   2        0.53       -0.20      9.46 o 
  -6   6   2       59.90       45.71     13.19 o 
  -5   6   2       31.13       27.48      6.81 o 
  -4   6   2      614.40      627.52     14.90 o 
  -3   6   2      577.47      594.33     13.03 o 
  -2   6   2      632.79      657.86     22.11 o 
  -1   6   2     1180.19     1158.96     16.89 o 
   0   6   2     1866.09     1961.76     35.07 o 
   1   6   2      712.88      664.74     10.81 o 
   2   6   2        4.21        2.55      2.04 o 
   3   6   2      156.46      154.73      6.39 o 
   4   6   2      135.86      146.10      7.09 o 
   5   6   2      439.60      474.91     23.41 o 
   6   6   2        4.74        1.75      4.95 o 
   7   6   2       63.58       61.51     15.10 o 
   8   6   2       64.83       79.84     17.72 o 
  -7   7   2      141.16      139.13     21.14 o 
  -6   7   2        0.15       -0.30      8.36 o 
  -5   7   2       18.07       11.68      8.46 o 
  -4   7   2      136.00      151.20     11.11 o 
  -3   7   2      580.44      580.63     13.48 o 
  -2   7   2       13.77       13.34      3.25 o 
  -1   7   2      351.78      334.67      7.72 o 
   0   7   2       15.02       19.41      2.60 o 
   1   7   2       56.30       54.99      4.24 o 
   2   7   2      659.67      652.24     12.03 o 
   3   7   2       95.53       93.91      5.73 o 
   4   7   2       86.76       83.85      6.13 o 
   5   7   2      183.84      182.80     12.05 o 
   6   7   2        1.48       -0.14      5.20 o 
   7   7   2       73.40       84.87     16.41 o 
   8   7   2       14.32       13.99     12.99 o 
  -7   8   2      110.99      136.72     21.65 o 
  -6   8   2      259.63      250.18     24.87 o 
  -5   8   2      786.69      842.46     38.66 o 
  -4   8   2        3.07        5.67      5.33 o 
  -3   8   2       41.61       36.04      6.58 o 
  -2   8   2        5.84        2.67      2.96 o 
  -1   8   2       46.07       43.13      3.71 o 
   0   8   2      950.13      967.12     18.30 o 
   1   8   2      329.22      331.87      9.08 o 
   2   8   2       29.95       27.11      3.78 o 
   3   8   2       67.24       70.70      5.48 o 
   4   8   2        1.04        3.22      3.33 o 
   5   8   2      391.71      395.86     19.73 o 
   6   8   2        0.58       -0.37      5.30 o 
   7   8   2        0.69        1.71     10.07 o 
   8   8   2        0.24       -1.21     10.77 o 
  -7   9   2       19.66       16.46     10.38 o 
  -6   9   2       11.89       19.05      7.22 o 
  -5   9   2      104.97       93.13     16.71 o 
  -4   9   2        7.14        7.10      4.15 o 
  -3   9   2        2.27       -0.13      3.67 o 
  -2   9   2      250.69      244.21     10.43 o 
  -1   9   2       43.72       38.98      5.14 o 
   0   9   2      108.15      102.23      6.27 o 
   1   9   2      133.18      122.15      6.41 o 
   2   9   2        3.82        1.19      2.71 o 
   3   9   2       46.95       47.62      5.14 o 
   4   9   2       67.43       68.20      8.29 o 
   5   9   2      134.88      148.45     11.95 o 
   6   9   2       48.85       49.67      8.97 o 
   7   9   2       64.49       74.50     16.71 o 
   8   9   2       33.29       23.56     14.40 o 
  -6  10   2        5.41        8.96      8.98 o 
  -5  10   2      358.93      396.16     21.07 o 
  -4  10   2      432.83      412.39     15.81 o 
  -3  10   2       12.40       12.65      4.75 o 
  -2  10   2      150.94      123.27      8.66 o 
  -1  10   2      790.67      797.02     21.92 o 
   0  10   2      148.77      145.64     10.34 o 
   1  10   2      112.46      117.97      6.78 o 
   2  10   2       50.71       64.59      5.76 o 
   3  10   2      591.11      631.52     14.89 o 
   4  10   2       61.61       59.12      8.27 o 
   5  10   2      176.32      165.15     12.63 o 
   6  10   2       21.50       13.59      7.25 o 
   7  10   2       42.05       56.98     15.91 o 
   8  10   2       12.19       11.28     13.49 o 
  -6  11   2       26.36       18.81      9.82 o 
  -5  11   2      165.55      154.86     15.73 o 
  -4  11   2      311.59      286.50     14.34 o 
  -3  11   2       54.62       44.78      6.92 o 
  -2  11   2      118.73      129.81      9.21 o 
  -1  11   2      960.21     1009.88     26.20 o 
   0  11   2       37.41       25.54      6.54 o 
   1  11   2      192.36      192.04     11.83 o 
   2  11   2      138.77      140.64      8.08 o 
   3  11   2       38.81       34.06      5.44 o 
   4  11   2        0.60        0.88      5.48 o 
   5  11   2       70.95       72.40      9.86 o 
   6  11   2       76.59       88.25     11.44 o 
   7  11   2       35.52       29.60     13.89 o 
   8  11   2       17.37       21.65     16.71 o 
  -5  12   2        5.02       -1.58      7.65 o 
  -4  12   2        8.88        5.32      5.56 o 
  -3  12   2       53.25       50.99      7.90 o 
  -2  12   2      121.88       85.27     10.87 o 
  -1  12   2      289.53      300.09     15.66 o 
   0  12   2       16.13       12.90      5.96 o 
   1  12   2      105.60       94.56      9.86 o 
   2  12   2      201.56      202.10     13.11 o 
   3  12   2       33.71       39.58      7.86 o 
   4  12   2       21.63       13.93      6.49 o 
   5  12   2        0.61        0.57      5.79 o 
   6  12   2      139.93      149.05     14.06 o 
   7  12   2      225.20      216.76     25.07 o 
  -5  13   2       62.75       67.46     14.17 o 
  -4  13   2        0.14        1.46      5.88 o 
  -3  13   2        0.00       -0.35      5.93 o 
  -2  13   2       53.03       42.30      8.89 o 
  -1  13   2      260.73      247.60     25.97 o 
   0  13   2       43.89       41.03      8.15 o 
   1  13   2      472.55      471.32     19.37 o 
   2  13   2      407.32      404.88     17.89 o 
   3  13   2       43.10       47.12     13.09 o 
   4  13   2       30.33       43.19     13.59 o 
   5  13   2      166.62      167.33     14.02 o 
   6  13   2       30.35       20.47      8.89 o 
   7  13   2       18.56       10.67     12.99 o 
  -4  14   2        9.76        4.72      8.62 o 
  -3  14   2       35.02       32.39      9.68 o 
  -2  14   2       12.40        1.70      6.25 o 
  -1  14   2        7.56        6.38      6.53 o 
   0  14   2       19.26       21.38      7.54 o 
   1  14   2      380.92      365.85     34.08 o 
   2  14   2      255.65      248.09     15.69 o 
   3  14   2      802.77      832.99     39.67 o 
   4  14   2       87.92       89.60     17.32 o 
   5  14   2       26.43       23.56     12.99 o 
   6  14   2       19.45       17.82     13.29 o 
  -3  15   2        0.10        0.19      7.93 o 
  -2  15   2        9.16        8.42      7.35 o 
  -1  15   2        2.00        7.35      7.01 o 
   0  15   2        1.34        0.81      6.07 o 
   1  15   2       81.66       82.05     11.20 o 
   2  15   2       81.15       78.87     11.33 o 
   3  15   2      135.36      139.94     20.34 o 
   4  15   2       10.23        5.44     11.28 o 
   5  15   2        0.32       -1.61     10.27 o 
   6  15   2        3.49        8.26     12.89 o 
  -2  16   2       23.93       23.75     10.25 o 
  -1  16   2        1.80        2.41      7.43 o 
   0  16   2      145.26      146.06     14.74 o 
   1  16   2        7.55        1.36      6.43 o 
   2  16   2        0.00       -8.76      9.46 o 
   3  16   2        2.46        0.70     11.18 o 
   4  16   2       17.74       15.00     13.09 o 
   5  16   2        6.33       -3.12     10.27 o 
  -1  17   2      101.40       99.84     14.61 o 
   0  17   2       16.17       14.89      9.18 o 
   1  17   2      120.67      136.48     14.95 o 
   2  17   2      219.98      213.84     25.47 o 
   3  17   2       16.07       15.10     12.48 o 
   4  17   2       20.05       32.42     16.81 o 
   1  18   2       34.64       32.65     11.42 o 
   2  18   2       11.64        5.44     14.09 o 
  -4 -16   3        0.25       -7.45     11.88 o 
  -3 -16   3       51.25       59.78     12.46 o 
  -2 -16   3        6.28       16.12      9.45 o 
  -1 -16   3       12.17       11.59      9.17 o 
   0 -16   3       25.69       21.49     10.18 o 
   1 -16   3       54.02       70.90     14.05 o 
  -4 -15   3       19.67       22.76      9.93 o 
  -3 -15   3       18.85        9.48      8.39 o 
  -2 -15   3       54.23       46.61     10.71 o 
  -1 -15   3       49.86       64.94     11.66 o 
   0 -15   3       49.75       54.95     11.67 o 
   1 -15   3       61.56       66.02     12.52 o 
   2 -15   3        3.59        1.70      8.79 o 
  -4 -14   3       71.93       68.49     11.23 o 
  -3 -14   3       38.57       46.91      9.89 o 
  -2 -14   3        7.67        6.19      7.24 o 
  -1 -14   3       79.95       81.80     11.84 o 
   0 -14   3       23.91       21.65      8.47 o 
   1 -14   3      122.97      131.58     14.62 o 
   2 -14   3       91.94       98.22     13.49 o 
   3 -14   3       30.92       38.15     11.51 o 
  -4 -13   3      194.89      205.93     15.25 o 
  -3 -13   3        3.78        1.81      6.17 o 
  -2 -13   3      257.47      261.08     16.34 o 
  -1 -13   3        4.96        3.13      5.83 o 
   0 -13   3        8.28        8.94      6.91 o 
   1 -13   3       77.38       69.60     11.27 o 
   2 -13   3      319.20      352.92     20.46 o 
   3 -13   3        0.05       -1.40      7.25 o 
   4 -13   3       25.04       32.73     11.28 o 
  -7 -12   3        0.00        2.32     13.59 o 
  -5 -12   3      109.60      118.60     17.92 o 
  -4 -12   3       94.66       91.33     15.30 o 
  -3 -12   3      143.87      130.28     12.06 o 
  -2 -12   3        4.60        5.74      6.05 o 
  -1 -12   3      235.28      208.97     15.00 o 
   0 -12   3      286.77      279.92     16.33 o 
   1 -12   3        1.30        1.93      5.66 o 
   2 -12   3       51.36       62.45     10.69 o 
   3 -12   3       27.88       25.95      9.29 o 
   4 -12   3        0.83       -0.57      7.74 o 
   5 -12   3       25.48       22.47     10.56 o 
  -7 -11   3       89.10      106.31     19.63 o 
  -6 -11   3        7.56       11.78     10.47 o 
  -5 -11   3       73.41       91.61     10.89 o 
  -4 -11   3        1.10        4.29      5.75 o 
  -3 -11   3      265.95      259.13     16.31 o 
  -2 -11   3        6.70        7.15      5.79 o 
  -1 -11   3        0.22       -0.01      4.93 o 
   0 -11   3      301.52      281.62     15.45 o 
   1 -11   3       24.92       18.61      6.80 o 
   2 -11   3      487.83      483.07     21.03 o 
   3 -11   3       25.77       16.52      7.08 o 
   4 -11   3      101.68      115.60     13.73 o 
   5 -11   3        8.99        5.72      8.50 o 
  -7 -10   3        0.00        6.04     10.37 o 
  -6 -10   3       27.47       32.52     11.88 o 
  -5 -10   3        0.44        1.78      4.64 o 
  -4 -10   3      288.25      290.34     10.42 o 
  -3 -10   3       44.57       44.04      7.76 o 
  -2 -10   3      138.88      139.70     11.28 o 
  -1 -10   3        1.52        1.88      5.05 o 
   0 -10   3      772.31      728.37     36.09 o 
   1 -10   3      146.91      150.82     12.06 o 
   2 -10   3       12.82       10.02      5.95 o 
   3 -10   3      214.47      189.97     14.47 o 
   4 -10   3       49.43       48.78     10.05 o 
   5 -10   3        0.35        0.14      7.53 o 
   6 -10   3       91.19       99.82     15.16 o 
  -8  -9   3      401.81      375.32     33.93 o 
  -7  -9   3       66.28       66.04     16.41 o 
  -6  -9   3      657.21      629.30     26.78 o 
  -5  -9   3       53.18       50.50      8.54 o 
  -4  -9   3      380.38      401.64     13.37 o 
  -3  -9   3        1.43       -1.31      3.35 o 
  -2  -9   3       72.72       62.36      7.85 o 
  -1  -9   3      178.58      184.26     13.44 o 
   0  -9   3       39.71       41.16      7.11 o 
   1  -9   3      225.49      222.37     13.12 o 
   2  -9   3       49.85       44.68      8.05 o 
   3  -9   3      331.83      357.58     17.65 o 
   4  -9   3      145.34      154.37     13.56 o 
   5  -9   3      243.55      267.41     19.38 o 
   6  -9   3       52.24       47.82     11.50 o 
  -8  -8   3       77.38       73.49     18.83 o 
  -7  -8   3        2.88       10.17     10.77 o 
  -6  -8   3     1191.95     1215.86     88.29 o 
  -5  -8   3      139.09      138.93     15.91 o 
  -4  -8   3        1.10        1.44      3.89 o 
  -3  -8   3       25.98       17.19      4.27 o 
  -2  -8   3       75.03       65.92      5.46 o 
  -1  -8   3       72.03       82.97      7.99 o 
   0  -8   3      494.97      537.00     17.26 o 
   1  -8   3       47.26       43.31      6.99 o 
   2  -8   3       58.15       40.00      7.09 o 
   3  -8   3      292.46      283.53     15.31 o 
   4  -8   3      961.41     1005.85     36.65 o 
   5  -8   3      174.48      181.72     14.44 o 
   6  -8   3        1.42       -0.61      6.83 o 
   7  -8   3        1.78       -0.50     13.89 o 
  -8  -7   3        8.19        5.84     12.48 o 
  -7  -7   3        4.93       10.27     10.37 o 
  -6  -7   3      242.17      216.55     14.38 o 
  -5  -7   3      393.24      398.79     17.19 o 
  -4  -7   3     1825.85     1994.55     29.03 o 
  -3  -7   3      639.91      583.82     19.10 o 
  -2  -7   3       17.00       16.02      3.46 o 
  -1  -7   3      300.89      317.06      8.68 o 
   0  -7   3       17.44        5.33      3.78 o 
   1  -7   3     2335.08     2366.34     34.49 o 
   2  -7   3      483.44      492.09     17.08 o 
   3  -7   3       25.66       26.91      6.65 o 
   4  -7   3        3.14        1.81      5.30 o 
   5  -7   3      134.64      133.07     10.06 o 
   6  -7   3       49.41       47.97      8.38 o 
   7  -7   3        0.36        2.70      8.62 o 
  -8  -6   3      154.19      127.96     21.24 o 
  -7  -6   3        5.23        2.72      8.86 o 
  -6  -6   3       65.72       79.16     11.28 o 
  -5  -6   3       49.88       54.31      8.09 o 
  -4  -6   3      107.00       99.85      7.02 o 
  -3  -6   3      275.37      252.07      8.90 o 
  -2  -6   3       61.61       67.21      5.61 o 
  -1  -6   3      255.59      247.96      7.46 o 
   0  -6   3      985.87      999.10     32.68 o 
   1  -6   3        0.32        0.27      3.13 o 
   2  -6   3      208.70      193.54     10.81 o 
   3  -6   3      133.03      115.33      9.22 o 
   4  -6   3      572.85      572.01     16.34 o 
   5  -6   3        8.66        4.87      4.86 o 
   6  -6   3       96.55       97.40      9.67 o 
   7  -6   3        0.01        4.90      8.53 o 
  -8  -5   3      129.18      116.48     20.34 o 
  -7  -5   3        0.03        1.27      5.79 o 
  -6  -5   3      153.00      144.39     11.92 o 
  -5  -5   3      364.90      339.28     16.91 o 
  -4  -5   3       46.41       53.04      5.19 o 
  -3  -5   3      635.47      698.53     18.86 o 
  -2  -5   3       29.48       27.04      3.45 o 
  -1  -5   3     2131.37     2424.59     37.99 o 
   0  -5   3      124.36      107.76      6.25 o 
   1  -5   3       91.76       89.44      7.15 o 
   2  -5   3        0.45        3.76      2.16 o 
   3  -5   3       23.68       17.98      3.99 o 
   4  -5   3        3.98        0.91      3.74 o 
   5  -5   3      760.55      779.99     19.41 o 
   6  -5   3       20.72       20.72      6.49 o 
   7  -5   3        1.16        2.42      8.36 o 
  -8  -4   3       29.23       33.83     13.29 o 
  -7  -4   3       64.30       62.81      9.99 o 
  -6  -4   3      298.12      294.98     16.16 o 
  -5  -4   3       43.74       40.57      6.89 o 
  -4  -4   3      449.00      477.22     10.33 o 
  -3  -4   3       37.07       43.55      4.05 o 
  -2  -4   3     1617.73     1658.98     17.71 o 
  -1  -4   3      189.03      190.39      5.98 o 
   0  -4   3      546.54      530.70     16.91 o 
   1  -4   3     2526.80     2561.97     40.24 o 
   2  -4   3        0.00        1.78      1.97 o 
   3  -4   3      284.82      266.13      7.58 o 
   4  -4   3      230.25      227.44      8.13 o 
   5  -4   3        5.45        5.99      4.37 o 
   6  -4   3       17.77        5.26      5.02 o 
   7  -4   3       75.39       71.08     15.60 o 
  -8  -3   3       77.36       96.35     19.03 o 
  -7  -3   3      319.37      303.78     17.18 o 
  -6  -3   3      416.48      434.28     18.37 o 
  -5  -3   3      475.41      486.16     19.18 o 
  -4  -3   3      134.39      118.54      6.23 o 
  -3  -3   3     1654.69     1704.94     18.17 o 
  -2  -3   3      433.23      402.82      8.36 o 
  -1  -3   3       51.84       39.11      3.04 o 
   0  -3   3     1905.74     1930.70     35.06 o 
   1  -3   3      173.59      174.02      5.02 o 
   2  -3   3      105.74       85.58      4.50 o 
   3  -3   3      360.48      396.13      8.77 o 
   4  -3   3     1022.30     1053.62     15.56 o 
   5  -3   3      369.18      359.51     10.75 o 
   6  -3   3        8.87        8.84      4.19 o 
   7  -3   3       31.38       36.34     12.99 o 
  -8  -2   3        7.29        5.64      9.87 o 
  -7  -2   3       46.24       49.22      9.23 o 
  -6  -2   3       90.48      110.89     10.63 o 
  -5  -2   3      732.00      717.62     28.49 o 
  -4  -2   3       28.63       22.66      3.45 o 
  -3  -2   3     1822.93     1969.75     43.63 o 
  -2  -2   3     1909.32     1985.83     27.15 o 
  -1  -2   3     4060.77     4180.90     38.57 o 
   0  -2   3      815.65      821.87      9.56 o 
   1  -2   3     5176.04     5479.49     98.41 o 
   2  -2   3      115.75      116.02      4.87 o 
   3  -2   3       52.35       61.36      3.97 o 
   4  -2   3       99.49       94.46      4.74 o 
   5  -2   3       65.44       58.58      6.06 o 
   6  -2   3      329.77      329.85     12.83 o 
   7  -2   3      260.92      270.06     16.16 o 
  -8  -1   3      312.15      306.95     19.49 o 
  -7  -1   3       18.35       13.24      6.83 o 
  -6  -1   3        4.56        4.83      5.04 o 
  -5  -1   3      197.06      188.54     11.51 o 
  -4  -1   3     1234.18     1286.59     16.29 o 
  -3  -1   3      942.20     1036.31     16.50 o 
  -2  -1   3     1588.65     1586.26     13.15 o 
  -1  -1   3     4375.70     4365.85     39.64 o 
   0  -1   3      643.71      678.62      9.00 o 
   1  -1   3     2316.95     2550.94     19.94 o 
   2  -1   3        3.48        8.49      1.89 o 
   3  -1   3      267.16      252.97      6.51 o 
   4  -1   3      769.01      764.88     14.57 o 
   5  -1   3      268.22      261.67     10.22 o 
   6  -1   3        3.72        5.73      4.16 o 
   7  -1   3      253.29      285.13     16.39 o 
   8  -1   3        4.08       14.90     12.79 o 
  -8   0   3       63.58       59.10     11.26 o 
  -7   0   3       46.50       43.38      9.18 o 
  -6   0   3      230.85      216.17     13.58 o 
  -5   0   3      799.72      796.93     21.74 o 
  -4   0   3      250.21      244.82      7.62 o 
  -3   0   3     3170.10     3257.02     44.01 o 
  -2   0   3     1033.05     1106.93     24.56 o 
  -1   0   3      291.27      265.76      7.76 o 
   0   0   3     2659.03     2800.34     46.45 o 
   1   0   3     2391.22     2571.61     34.68 o 
   2   0   3     1716.98     1850.28     14.72 o 
   3   0   3     2812.26     2921.04     43.57 o 
   4   0   3       73.54       80.49      5.61 o 
   5   0   3      158.70      150.55      6.98 o 
   6   0   3       36.08       30.05      6.85 o 
   7   0   3       54.39       55.83     11.58 o 
   8   0   3      138.65      152.32     21.24 o 
  -8   1   3        5.01        9.15      7.94 o 
  -7   1   3       25.93       41.69      9.06 o 
  -6   1   3      577.66      541.35     20.35 o 
  -5   1   3       21.61       22.73      5.86 o 
  -4   1   3      224.47      213.31      7.39 o 
  -3   1   3      234.69      242.86      8.98 o 
  -2   1   3       11.17       11.00      1.67 o 
  -1   1   3      710.07      705.62     21.95 o 
   0   1   3      291.39      275.96      7.57 o 
   1   1   3     7279.07     7547.17     56.13 o 
   2   1   3      619.33      606.17      6.70 o 
   3   1   3       18.82       11.10      2.41 o 
   4   1   3     4552.43     4998.39     66.99 o 
   5   1   3       31.55       21.28      4.23 o 
   6   1   3       32.67       28.47      6.80 o 
   7   1   3        4.87        7.31      6.25 o 
   8   1   3       12.47        3.32     10.87 o 
  -8   2   3       53.38       55.11     11.31 o 
  -7   2   3       15.79       21.98      7.72 o 
  -6   2   3        1.53       -0.28      5.01 o 
  -5   2   3       27.63       21.47      6.12 o 
  -4   2   3      276.32      286.60      8.88 o 
  -3   2   3      593.76      540.68      9.97 o 
  -2   2   3     4489.55     4649.10     47.68 o 
  -1   2   3      268.05      261.95      5.86 o 
   0   2   3     6860.34     6946.83    181.39 o 
   1   2   3      198.77      197.33      6.72 o 
   2   2   3      776.07      760.75      9.50 o 
   3   2   3       55.22       51.02      3.78 o 
   4   2   3     7196.18     7714.45    129.22 o 
   5   2   3      101.53      101.21      6.61 o 
   6   2   3       64.73       68.23      8.63 o 
   7   2   3       84.97       85.10     10.34 o 
   8   2   3       36.40       47.02     15.30 o 
  -8   3   3       32.96       37.15     10.54 o 
  -7   3   3      155.49      164.59     14.20 o 
  -6   3   3      181.88      203.88     13.77 o 
  -5   3   3       53.03       53.46      7.58 o 
  -4   3   3       14.36        9.17      3.19 o 
  -3   3   3       59.14       54.25      4.24 o 
  -2   3   3     1027.39      998.52     12.59 o 
  -1   3   3     5166.49     5147.14     96.54 o 
   0   3   3       76.60       97.59      4.02 o 
   1   3   3      489.18      476.18     18.98 o 
   2   3   3      671.56      673.03     13.84 o 
   3   3   3       73.05       72.73      4.21 o 
   4   3   3     2438.23     2575.84     46.71 o 
   5   3   3        2.41        0.62      3.04 o 
   6   3   3       26.24       32.91      7.08 o 
   7   3   3        0.04       -3.76      5.06 o 
   8   3   3        3.03        4.63      9.77 o 
   9   3   3        7.43       17.92     15.91 o 
  -8   4   3       25.12       30.10     14.90 o 
  -7   4   3      140.37      152.23     14.06 o 
  -6   4   3       94.06       92.34     10.53 o 
  -5   4   3        0.35        0.09      4.62 o 
  -4   4   3      221.28      209.76      8.53 o 
  -3   4   3      835.68      857.94     14.15 o 
  -2   4   3      620.62      653.59     11.08 o 
  -1   4   3        2.35        2.91      1.96 o 
   0   4   3     2615.88     2708.91     39.87 o 
   1   4   3      412.67      374.48      6.70 o 
   2   4   3      284.55      255.17      5.40 o 
   3   4   3      373.62      397.61      8.10 o 
   4   4   3       56.31       62.97      6.68 o 
   5   4   3        3.28        1.91      4.03 o 
   6   4   3      320.47      309.68     15.49 o 
   7   4   3       92.12      105.60     11.26 o 
   8   4   3       37.96       23.36     12.48 o 
   9   4   3        1.21        1.41     14.09 o 
  -8   5   3       22.61       37.45     16.01 o 
  -7   5   3       79.25       70.37     15.71 o 
  -6   5   3        5.33        6.28      5.86 o 
  -5   5   3      113.19      126.98     11.00 o 
  -4   5   3       61.43       52.62      5.48 o 
  -3   5   3      356.00      357.15      9.99 o 
  -2   5   3      587.16      606.87     11.45 o 
  -1   5   3     5110.03     5381.88     84.90 o 
   0   5   3        6.14        1.21      1.85 o 
   1   5   3       42.24       38.53      3.02 o 
   2   5   3       97.62       98.40      5.26 o 
   3   5   3      284.74      295.58      7.35 o 
   4   5   3      728.70      710.32     17.03 o 
   5   5   3      319.36      317.38     14.29 o 
   6   5   3      783.44      768.83     23.55 o 
   7   5   3       67.81       62.96      9.79 o 
   8   5   3       10.96       15.71     12.08 o 
   9   5   3      178.21      196.12     27.69 o 
  -7   6   3        0.33       -0.10      9.77 o 
  -6   6   3       14.36        9.56      9.46 o 
  -5   6   3        0.10       -2.08      5.02 o 
  -4   6   3       11.51        7.77      3.76 o 
  -3   6   3      724.08      689.21     14.08 o 
  -2   6   3     1957.74     2164.65     30.33 o 
  -1   6   3     1030.21     1098.97     14.79 o 
   0   6   3        8.10       11.16      2.14 o 
   1   6   3      724.40      718.15     11.35 o 
   2   6   3     1005.74      989.98     19.26 o 
   3   6   3      100.34      110.72      5.46 o 
   4   6   3       24.60       16.43      3.47 o 
   5   6   3       12.18        4.63      4.76 o 
   6   6   3       10.01       12.53      6.15 o 
   7   6   3        0.37        2.61      6.16 o 
   8   6   3       15.52       11.68     11.98 o 
  -7   7   3       27.15       28.99     13.89 o 
  -6   7   3       52.85       61.11     15.00 o 
  -5   7   3      318.77      321.16     24.56 o 
  -4   7   3       27.27       28.75      5.17 o 
  -3   7   3        4.38        2.76      3.09 o 
  -2   7   3      207.26      250.13      8.58 o 
  -1   7   3      551.95      543.38     11.27 o 
   0   7   3      100.54       95.58      4.53 o 
   1   7   3      938.91      981.74     14.42 o 
   2   7   3      400.17      419.16      9.60 o 
   3   7   3     1317.48     1238.69     16.65 o 
   4   7   3      521.24      519.63     17.16 o 
   5   7   3      133.37      130.14     10.81 o 
   6   7   3      170.10      181.57     13.23 o 
   7   7   3      146.91      139.98     13.08 o 
   8   7   3       62.78       55.77     16.51 o 
  -7   8   3       48.70       42.59     16.91 o 
  -6   8   3      183.14      163.50     21.44 o 
  -5   8   3        4.51        0.10      7.15 o 
  -4   8   3      503.76      485.40     18.36 o 
  -3   8   3       24.63       15.63      5.60 o 
  -2   8   3      783.98      771.72     14.88 o 
  -1   8   3      165.85      123.06      5.68 o 
   0   8   3      372.59      366.21      9.62 o 
   1   8   3     1675.86     1775.88     36.06 o 
   2   8   3     1124.54     1221.14     24.95 o 
   3   8   3      395.68      392.03     10.37 o 
   4   8   3      390.13      409.71     17.57 o 
   5   8   3       79.36       81.30      9.35 o 
   6   8   3       39.62       43.82      8.50 o 
   7   8   3        2.88        2.38      7.24 o 
   8   8   3       29.73       19.73     13.69 o 
  -7   9   3        0.01       -4.93     12.38 o 
  -6   9   3       10.26       13.89     11.78 o 
  -5   9   3      154.33      127.05     18.63 o 
  -4   9   3       12.11       15.44      6.08 o 
  -3   9   3       73.32       53.49      7.91 o 
  -2   9   3       36.79       36.72      5.31 o 
  -1   9   3      408.68      384.92     13.25 o 
   0   9   3      413.83      446.47     11.06 o 
   1   9   3       51.87       60.32      4.99 o 
   2   9   3       90.58       78.69      5.71 o 
   3   9   3        1.70        2.58      3.10 o 
   4   9   3       56.36       51.54      7.71 o 
   5   9   3       36.86       24.75      7.26 o 
   6   9   3       14.21        9.45      6.58 o 
   7   9   3       12.09       14.10      7.97 o 
   8   9   3       17.45       16.71     13.69 o 
  -6  10   3        6.64       11.66      6.97 o 
  -5  10   3      108.26      110.94     10.65 o 
  -4  10   3       72.12       52.58      6.49 o 
  -3  10   3       47.80       44.70      6.63 o 
  -2  10   3       22.01       17.58      4.75 o 
  -1  10   3      150.23      148.51      8.68 o 
   0  10   3      184.58      171.29     10.76 o 
   1  10   3       27.37       22.12      4.13 o 
   2  10   3      124.33      124.35      7.10 o 
   3  10   3        4.44        3.08      3.53 o 
   4  10   3       87.99       87.24      9.27 o 
   5  10   3       26.77       32.63      7.62 o 
   6  10   3       29.88       32.17      8.51 o 
   7  10   3       94.61       99.91     12.88 o 
   8  10   3      145.91      157.96     24.06 o 
  -6  11   3      130.03      127.76     22.75 o 
  -5  11   3      117.67      111.18     14.05 o 
  -4  11   3        5.30        2.37      4.64 o 
  -3  11   3        0.35        2.85      4.18 o 
  -2  11   3      195.51      182.26     10.46 o 
  -1  11   3       68.58       62.71      6.85 o 
   0  11   3      450.78      443.75     17.00 o 
   1  11   3      131.95      128.35     10.12 o 
   2  11   3     1060.87     1154.01     19.86 o 
   3  11   3        0.19        1.05      4.67 o 
   4  11   3       51.47       51.27      8.34 o 
   5  11   3       21.17       24.53      7.44 o 
   6  11   3       40.41       49.38      9.82 o 
   7  11   3        2.88        5.41      8.11 o 
   8  11   3        5.63        8.36     14.80 o 
  -5  12   3       96.61      117.41     14.69 o 
  -4  12   3        3.66       15.50      6.69 o 
  -3  12   3       14.67       13.49      5.43 o 
  -2  12   3      740.12      698.18     19.47 o 
  -1  12   3       78.81       69.10      9.39 o 
   0  12   3        0.92        1.54      4.80 o 
   1  12   3      531.90      528.80     19.24 o 
   2  12   3       78.17       91.70      9.35 o 
   3  12   3      391.31      382.31     16.57 o 
   4  12   3      403.80      407.15     18.26 o 
   5  12   3       11.56       11.61      6.97 o 
   6  12   3       52.27       59.21     10.68 o 
   7  12   3       79.23       98.09     13.45 o 
  -5  13   3        9.47       19.78     10.41 o 
  -4  13   3        0.18        0.38      5.64 o 
  -3  13   3       25.13       23.43      6.85 o 
  -2  13   3        5.26        3.70      6.07 o 
  -1  13   3       62.34       50.03      8.76 o 
   0  13   3      627.67      681.69     23.19 o 
   1  13   3        7.46        9.39      6.16 o 
   2  13   3      121.08      141.16     11.73 o 
   3  13   3      373.15      405.83     27.48 o 
   4  13   3      398.55      416.78     18.99 o 
   5  13   3      213.10      249.59     16.44 o 
   6  13   3       17.90       10.50      8.10 o 
   7  13   3      121.84      113.73     14.63 o 
  -4  14   3       16.50       13.75      7.61 o 
  -3  14   3        0.89        2.92      6.88 o 
  -2  14   3       57.35       70.30     10.81 o 
  -1  14   3      223.02      245.17     16.16 o 
   0  14   3      205.61      209.82     14.70 o 
   1  14   3       46.03       40.20      8.55 o 
   2  14   3      424.27      455.37     19.72 o 
   3  14   3      119.25      111.45     17.82 o 
   4  14   3        5.71        2.82      9.16 o 
   5  14   3      158.84      155.54     21.14 o 
   6  14   3        5.15       10.13      8.72 o 
   7  14   3       20.94       23.97     10.83 o 
  -3  15   3        4.82        3.83      8.21 o 
  -2  15   3       29.75       24.33      8.85 o 
  -1  15   3       40.23       42.89      9.57 o 
   0  15   3      106.22       95.17     11.77 o 
   1  15   3       22.41       12.02      7.25 o 
   2  15   3       29.22       33.93     13.59 o 
   3  15   3      356.43      357.90     28.69 o 
   4  15   3       88.72       99.57     18.83 o 
   5  15   3        6.32        4.53     11.68 o 
   6  15   3       48.33       46.92     17.11 o 
  -3  16   3        0.12       -0.73     10.10 o 
  -2  16   3       76.19       92.90     13.52 o 
  -1  16   3       52.94       51.55     11.09 o 
   0  16   3      147.96      140.12     14.27 o 
   1  16   3        2.69        5.82      7.26 o 
   2  16   3        7.00        8.46     11.48 o 
   3  16   3       37.21       28.19     13.29 o 
   4  16   3      219.91      188.36     23.26 o 
   5  16   3       23.16       14.50     13.49 o 
  -1  17   3       34.20       42.27     11.35 o 
   0  17   3       34.47       35.85     10.67 o 
   1  17   3       13.52        9.77      8.15 o 
   2  17   3        9.22       10.17     11.38 o 
   3  17   3       10.76       25.77     14.50 o 
   4  17   3        3.30       -1.81     11.98 o 
   0  18   3      133.52      168.59     21.75 o 
   1  18   3        7.25        1.91     13.09 o 
   2  18   3        0.13       -0.40     12.58 o 
   3  18   3        3.37       -1.71     12.08 o 
  -3 -16   4        7.22        4.04      9.13 o 
  -2 -16   4       45.63       59.92     12.55 o 
  -1 -16   4        1.97        0.04      8.62 o 
   0 -16   4       19.76       22.09     10.71 o 
  -4 -15   4        1.52        7.85     11.68 o 
  -3 -15   4        2.78        8.67      8.42 o 
  -2 -15   4       17.34       11.32      8.29 o 
  -1 -15   4        8.96        9.60      8.43 o 
   0 -15   4        0.57        0.88      7.44 o 
   1 -15   4        9.18        6.85      8.63 o 
   2 -15   4        2.40       -1.98      8.58 o 
  -4 -14   4      104.35       85.01     12.39 o 
  -3 -14   4       54.51       47.71     13.54 o 
  -2 -14   4       59.82       56.80     10.81 o 
  -1 -14   4       16.99       15.50      8.10 o 
   0 -14   4       45.76       45.49     10.57 o 
   1 -14   4        1.01        0.92      7.32 o 
   2 -14   4        8.67        6.70      8.08 o 
   3 -14   4       16.07       15.52      9.79 o 
  -5 -13   4        7.76        2.11     10.07 o 
  -4 -13   4      390.75      404.61     26.48 o 
  -3 -13   4      197.74      213.51     15.62 o 
  -2 -13   4       38.78       35.49      9.18 o 
  -1 -13   4       75.64       67.78     11.98 o 
   0 -13   4      113.12      134.13     13.59 o 
   1 -13   4       18.84       22.53      8.68 o 
   2 -13   4        6.18        7.73      7.93 o 
   3 -13   4       13.56       17.06      9.03 o 
   4 -13   4       73.35       72.76     14.06 o 
  -5 -12   4       30.54       24.06     11.88 o 
  -4 -12   4        4.59        0.88      6.16 o 
  -3 -12   4      453.46      480.53     20.71 o 
  -2 -12   4        4.56        1.47      5.69 o 
  -1 -12   4        0.78        2.13      5.55 o 
   0 -12   4        0.07        1.68      5.67 o 
   1 -12   4      453.39      426.97     20.82 o 
   2 -12   4       42.05       43.30     10.02 o 
   3 -12   4        0.76        2.64      7.21 o 
   4 -12   4       12.01       17.72      9.84 o 
  -7 -11   4        2.46       -1.51     12.69 o 
  -6 -11   4       68.83       74.00     17.11 o 
  -5 -11   4       99.64       90.21     15.81 o 
  -4 -11   4      361.32      408.03     18.79 o 
  -3 -11   4      130.35      118.32     11.32 o 
  -2 -11   4        1.62        3.22      5.48 o 
  -1 -11   4       11.91        7.30      5.91 o 
   0 -11   4      442.50      425.08     18.93 o 
   1 -11   4       37.79       41.05      8.72 o 
   2 -11   4        0.71        1.74      6.11 o 
   3 -11   4        0.70        5.07      6.89 o 
   4 -11   4       94.63      100.13     13.06 o 
   5 -11   4       53.91       67.04     13.10 o 
  -7 -10   4       20.51       11.07     12.08 o 
  -6 -10   4       32.14       27.35      8.86 o 
  -5 -10   4       79.81       85.01     10.52 o 
  -4 -10   4      216.19      222.81     11.12 o 
  -3 -10   4        0.14        1.35      5.18 o 
  -2 -10   4       66.89       56.84      8.54 o 
  -1 -10   4      323.93      317.33     15.70 o 
   0 -10   4      101.77       92.58     10.11 o 
   1 -10   4      380.68      383.02     18.17 o 
   2 -10   4       14.70        8.82      6.08 o 
   3 -10   4       18.44       16.58      7.43 o 
   4 -10   4       24.81       17.64      8.28 o 
   5 -10   4      510.87      535.79     24.98 o 
  -7  -9   4      125.27      123.13     20.54 o 
  -6  -9   4       12.54       10.25      6.93 o 
  -5  -9   4        6.43        6.51      5.66 o 
  -4  -9   4       50.76       53.04      6.54 o 
  -3  -9   4      270.47      245.84     10.50 o 
  -2  -9   4       40.63       33.86      6.90 o 
  -1  -9   4       52.55       62.55      8.96 o 
   0  -9   4      332.15      330.05     15.48 o 
   1  -9   4      180.05      203.06     13.35 o 
   2  -9   4       10.59       14.15      6.30 o 
   3  -9   4       79.40       63.08      9.57 o 
   4  -9   4      459.60      452.91     21.23 o 
   5  -9   4      475.78      493.70     55.47 o 
   6  -9   4       12.22        6.31      8.86 o 
  -8  -8   4      141.25      110.04     21.34 o 
  -7  -8   4        1.31        0.91      9.77 o 
  -6  -8   4       28.44       20.02      7.53 o 
  -5  -8   4       91.38       67.77     12.74 o 
  -4  -8   4       83.37       87.75      7.29 o 
  -3  -8   4        3.64        1.78      3.48 o 
  -2  -8   4      524.78      493.92     12.62 o 
  -1  -8   4       39.83       41.93      6.71 o 
   0  -8   4     1011.91      976.86     33.42 o 
   1  -8   4      160.48      171.86     11.74 o 
   2  -8   4       13.73       19.14      6.18 o 
   3  -8   4       79.95       84.67      9.92 o 
   4  -8   4        0.65       -0.87      5.52 o 
   5  -8   4      244.82      233.42     16.57 o 
   6  -8   4      168.18      171.20     16.12 o 
  -8  -7   4        1.67       -0.30     12.18 o 
  -7  -7   4       32.77       37.32      9.40 o 
  -6  -7   4        0.83        4.90      5.69 o 
  -5  -7   4        7.91        4.13      5.32 o 
  -4  -7   4       69.82       71.38      6.41 o 
  -3  -7   4      182.60      171.04      8.32 o 
  -2  -7   4       52.17       41.85      4.68 o 
  -1  -7   4       63.17       60.72      5.00 o 
   0  -7   4      531.08      574.56     17.33 o 
   1  -7   4     1762.54     1844.80     31.53 o 
   2  -7   4     1009.34      987.91     24.60 o 
   3  -7   4      366.63      391.08     16.97 o 
   4  -7   4      261.40      246.20     14.99 o 
   5  -7   4      265.72      290.28     17.11 o 
   6  -7   4        2.75       -0.92      6.98 o 
   7  -7   4      107.99      120.11     21.75 o 
  -8  -6   4       35.37       47.42     17.11 o 
  -7  -6   4        3.67        9.53      7.04 o 
  -6  -6   4        5.04        6.81      5.88 o 
  -5  -6   4     1282.12     1438.24     38.86 o 
  -4  -6   4       66.27       69.99      6.05 o 
  -3  -6   4       64.28       69.03      5.59 o 
  -2  -6   4      345.88      304.11      9.25 o 
  -1  -6   4      288.67      314.94      8.72 o 
   0  -6   4     3342.26     3557.92     24.11 o 
   1  -6   4       41.73       50.96      6.48 o 
   2  -6   4       23.15       19.33      5.09 o 
   3  -6   4      464.62      445.15     16.98 o 
   4  -6   4      315.67      316.38     15.95 o 
   5  -6   4      115.74      102.73     11.12 o 
   6  -6   4      317.20      330.65     15.36 o 
   7  -6   4       36.17       51.24     16.31 o 
  -8  -5   4        1.40        1.71     10.07 o 
  -7  -5   4       90.89      107.25     12.17 o 
  -6  -5   4       51.69       49.23      8.54 o 
  -5  -5   4      126.81      115.72     10.43 o 
  -4  -5   4      519.73      516.62     19.97 o 
  -3  -5   4      733.28      697.66     13.60 o 
  -2  -5   4       57.48       60.03      4.67 o 
  -1  -5   4     1271.75     1335.76     16.36 o 
   0  -5   4        1.06        1.70      2.02 o 
   1  -5   4    14000.06    15578.89    359.76 o 
   2  -5   4      994.32     1001.40     13.39 o 
   3  -5   4      637.00      611.69     18.62 o 
   4  -5   4      201.47      208.65     12.81 o 
   5  -5   4      635.53      639.03     18.06 o 
   6  -5   4       84.17       85.60      9.10 o 
   7  -5   4       86.76       87.69     17.62 o 
  -8  -4   4        2.66        4.53     10.57 o 
  -7  -4   4        1.94        0.15      5.86 o 
  -6  -4   4        5.23        4.73      5.44 o 
  -5  -4   4      171.15      152.80     11.14 o 
  -4  -4   4       49.23       34.59      8.10 o 
  -3  -4   4       20.82       13.13      3.17 o 
  -2  -4   4     1289.29     1282.81     16.35 o 
  -1  -4   4       44.44       35.14      3.34 o 
   0  -4   4       63.85       59.43      5.45 o 
   1  -4   4     1794.32     2081.85     36.70 o 
   2  -4   4       10.29       16.43      2.91 o 
   3  -4   4       90.62       86.89      5.84 o 
   4  -4   4       50.02       56.02      4.94 o 
   5  -4   4       26.15       27.16      5.81 o 
   6  -4   4      338.99      367.07     14.82 o 
   7  -4   4      156.49      172.86     21.34 o 
  -8  -3   4      230.96      222.79     17.57 o 
  -7  -3   4       98.17      114.63     12.28 o 
  -6  -3   4       52.54       57.59      8.85 o 
  -5  -3   4      311.43      311.48     14.77 o 
  -4  -3   4      100.46       80.50      7.72 o 
  -3  -3   4      177.50      156.58      6.28 o 
  -2  -3   4      224.76      235.89      6.88 o 
  -1  -3   4      581.35      603.77     10.07 o 
   0  -3   4       27.03       28.60      2.84 o 
   1  -3   4     1681.28     1724.45     25.07 o 
   2  -3   4       31.07       33.23      3.40 o 
   3  -3   4      193.68      193.17      7.47 o 
   4  -3   4       91.85       90.89      5.66 o 
   5  -3   4       83.46       88.81      6.43 o 
   6  -3   4      215.93      239.63     11.96 o 
   7  -3   4      144.20      128.66     18.32 o 
  -8  -2   4        0.67        6.11      7.71 o 
  -7  -2   4        0.19        1.55      5.66 o 
  -6  -2   4      197.20      188.20     13.16 o 
  -5  -2   4       11.24       12.64      5.23 o 
  -4  -2   4      464.78      489.49     16.08 o 
  -3  -2   4      592.31      578.65     13.56 o 
  -2  -2   4        4.95        3.92      1.86 o 
  -1  -2   4     2108.92     2078.25     17.15 o 
   0  -2   4     6016.94     6353.34    102.95 o 
   1  -2   4     5145.52     5560.87     60.68 o 
   2  -2   4      243.51      197.18      6.38 o 
   3  -2   4      105.58      108.67      5.01 o 
   4  -2   4       58.06       49.28      4.42 o 
   5  -2   4      616.68      611.29     13.26 o 
   6  -2   4      774.36      832.40     34.88 o 
   7  -2   4        9.79        9.62      6.49 o 
  -8  -1   4        2.29        1.04      7.25 o 
  -7  -1   4      111.09      101.78     11.90 o 
  -6  -1   4      434.38      423.86     18.57 o 
  -5  -1   4        1.16        1.91      4.16 o 
  -4  -1   4      162.19      171.70     10.25 o 
  -3  -1   4       43.92       40.09      3.25 o 
  -2  -1   4     2123.25     1992.55     24.38 o 
  -1  -1   4      200.76      193.95      5.16 o 
   0  -1   4      956.18     1005.25     16.07 o 
   1  -1   4     1628.49     1590.54     16.71 o 
   2  -1   4      241.32      269.06      7.19 o 
   3  -1   4      167.59      137.65      5.19 o 
   4  -1   4       41.11       35.69      3.79 o 
   5  -1   4      212.55      228.61      8.41 o 
   6  -1   4        4.97        3.83      5.44 o 
   7  -1   4       12.05       13.84      6.86 o 
  -8   0   4       26.41       17.85      9.05 o 
  -7   0   4        3.59        3.28      6.17 o 
  -6   0   4       60.90       57.56      8.99 o 
  -5   0   4      111.82      127.56     10.20 o 
  -4   0   4        5.36        3.47      3.77 o 
  -3   0   4       61.84       57.50      5.86 o 
  -2   0   4       14.58        8.95      3.15 o 
  -1   0   4     6560.04     6676.03     92.81 o 
   0   0   4      415.37      452.15      7.43 o 
   1   0   4     1663.56     1896.53     18.06 o 
   2   0   4      177.51      154.28      5.34 o 
   3   0   4      223.83      235.58      6.99 o 
   4   0   4      426.78      412.14      9.20 o 
   5   0   4       89.25       98.38      6.97 o 
   6   0   4       73.64       65.33      8.62 o 
   7   0   4       28.46       31.17      8.09 o 
   8   0   4       65.89       88.09     18.32 o 
  -8   1   4       12.41       13.09      8.33 o 
  -7   1   4        1.37       -0.32      5.99 o 
  -6   1   4      196.31      176.31     13.13 o 
  -5   1   4       92.86       88.57      9.15 o 
  -4   1   4        1.78       -1.96      3.20 o 
  -3   1   4      462.65      441.76      7.21 o 
  -2   1   4     2043.78     1972.18     71.03 o 
  -1   1   4     3248.39     3279.26     59.10 o 
   0   1   4     1665.09     1636.58     17.82 o 
   1   1   4     4324.22     4780.94     27.77 o 
   2   1   4     8659.71     9407.56    104.31 o 
   3   1   4      529.62      620.97      8.27 o 
   4   1   4     1311.62     1336.27     25.03 o 
   5   1   4      139.74      140.12      7.66 o 
   6   1   4        1.94        1.33      4.77 o 
   7   1   4      188.99      198.08     14.39 o 
   8   1   4       63.59       66.75     16.91 o 
  -8   2   4       12.73       10.57      8.40 o 
  -7   2   4      108.57       93.37     11.74 o 
  -6   2   4      115.40      122.42     15.81 o 
  -5   2   4       28.56       26.77      6.49 o 
  -4   2   4      518.60      478.99     16.12 o 
  -3   2   4     1091.99     1121.48     15.46 o 
  -2   2   4      109.48      125.33      4.22 o 
  -1   2   4     3929.88     3832.58    109.74 o 
   0   2   4      474.36      527.63      7.85 o 
   1   2   4     4356.05     4469.85     23.05 o 
   2   2   4     3676.21     3889.81     27.39 o 
   3   2   4       11.88       15.51      3.71 o 
   4   2   4      868.66      847.86     14.16 o 
   5   2   4       16.36       16.35      5.16 o 
   6   2   4     1082.66     1069.39     50.19 o 
   7   2   4       73.71       68.32      9.92 o 
   8   2   4       24.31       17.92     12.58 o 
  -8   3   4      214.60      216.40     17.96 o 
  -7   3   4        1.64        3.35      6.51 o 
  -6   3   4      143.70      137.71     11.92 o 
  -5   3   4        1.72       -0.42      4.44 o 
  -4   3   4        0.42        1.78      3.67 o 
  -3   3   4     2536.17     2540.87     38.16 o 
  -2   3   4      776.19      751.35     17.49 o 
  -1   3   4     1393.87     1351.31     35.06 o 
   0   3   4       86.02       87.92      3.98 o 
   1   3   4      206.71      191.09      4.51 o 
   2   3   4     5749.71     6061.45     55.27 o 
   3   3   4      740.26      802.48     13.57 o 
   4   3   4     4723.55     5023.50     97.92 o 
   5   3   4      134.79      138.83     10.04 o 
   6   3   4     1839.02     1809.77    112.35 o 
   7   3   4       59.59       62.17      9.72 o 
   8   3   4       34.76       34.83     13.79 o 
  -8   4   4       96.67      127.45     15.34 o 
  -7   4   4       16.97       25.00      8.79 o 
  -6   4   4       17.39       12.90      6.47 o 
  -5   4   4        5.73        2.79      5.04 o 
  -4   4   4       11.42        4.47      4.23 o 
  -3   4   4      586.33      610.83     11.97 o 
  -2   4   4     3552.93     3555.05     34.21 o 
  -1   4   4     2116.88     2251.19     43.12 o 
   0   4   4     1278.67     1385.16     20.06 o 
   1   4   4     3732.11     3846.16     33.12 o 
   2   4   4      212.83      172.45      8.04 o 
   3   4   4       61.79       66.59      3.56 o 
   4   4   4     3820.98     4104.80     68.71 o 
   5   4   4     3028.74     3255.76     87.99 o 
   6   4   4       13.89       11.51      6.12 o 
   7   4   4       27.53       25.06     15.45 o 
   8   4   4       67.80       68.16     16.71 o 
  -8   5   4        0.47       -3.93     11.58 o 
  -7   5   4        1.47       -0.45      6.90 o 
  -6   5   4       28.53       26.33      7.59 o 
  -5   5   4      181.95      178.99     12.71 o 
  -4   5   4      111.00      109.40      9.45 o 
  -3   5   4      266.22      223.54      8.21 o 
  -2   5   4      348.47      345.48      9.01 o 
  -1   5   4     1264.54     1416.04     16.25 o 
   0   5   4       51.06       36.56      3.27 o 
   1   5   4        7.97       12.51      1.82 o 
   2   5   4      161.49      173.31      4.83 o 
   3   5   4       29.62       24.25      4.62 o 
   4   5   4      881.39      834.55     20.70 o 
   5   5   4      815.52      747.91     32.27 o 
   6   5   4       57.63       52.78      9.77 o 
   7   5   4      241.88      228.35     28.69 o 
   8   5   4      245.98      231.96     25.97 o 
  -7   6   4       91.14      104.10     18.73 o 
  -6   6   4        0.13        2.30      6.26 o 
  -5   6   4      307.41      308.27     15.64 o 
  -4   6   4      524.78      538.45     18.26 o 
  -3   6   4       34.25       34.93      4.52 o 
  -2   6   4     1310.92     1359.95     20.45 o 
  -1   6   4       56.53       44.16      3.98 o 
   0   6   4     4956.29     5297.84     53.68 o 
   1   6   4       51.81       63.55      3.47 o 
   2   6   4      423.77      441.14      8.69 o 
   3   6   4        0.11        1.24      1.99 o 
   4   6   4        0.36        2.26      3.59 o 
   5   6   4      237.56      247.80     13.65 o 
   6   6   4      753.71      756.11     24.02 o 
   7   6   4       10.03        9.92      6.46 o 
   8   6   4        2.10       -1.41     10.77 o 
  -7   7   4        1.05       -4.23     10.27 o 
  -6   7   4      334.60      392.54     28.89 o 
  -5   7   4        0.27        2.21      7.45 o 
  -4   7   4      271.69      283.38     18.57 o 
  -3   7   4       61.73       60.98      5.67 o 
  -2   7   4        1.09        3.89      2.87 o 
  -1   7   4       11.25        6.33      2.85 o 
   0   7   4     1200.41     1330.41     13.17 o 
   1   7   4     1159.81     1243.87     23.27 o 
   2   7   4      107.06      111.86      5.50 o 
   3   7   4      211.55      207.20      7.12 o 
   4   7   4        5.55        3.93      4.19 o 
   5   7   4      413.84      414.62     28.84 o 
   6   7   4        4.13        2.11      5.37 o 
   7   7   4        0.07        0.72      6.25 o 
   8   7   4       78.64       86.38     18.83 o 
  -7   8   4       36.58       35.64     15.81 o 
  -6   8   4       15.01       15.71     11.28 o 
  -5   8   4       27.09       22.95     10.97 o 
  -4   8   4       47.51       26.18      9.97 o 
  -3   8   4      190.94      203.93      9.38 o 
  -2   8   4       96.24       81.16      6.09 o 
  -1   8   4      370.03      433.10     11.06 o 
   0   8   4       54.71       45.05      3.76 o 
   1   8   4      182.11      158.63      6.87 o 
   2   8   4     1177.10     1178.23     24.11 o 
   3   8   4        4.38        2.80      2.77 o 
   4   8   4       41.45       35.60      6.80 o 
   5   8   4       89.58       89.33      9.86 o 
   6   8   4        2.55       -0.17      5.49 o 
   7   8   4      134.94      147.38     13.83 o 
   8   8   4        9.62       14.40     13.09 o 
  -6   9   4        3.21        1.61      9.26 o 
  -5   9   4      573.68      597.81     34.73 o 
  -4   9   4        0.08        3.83      7.35 o 
  -3   9   4       72.69       64.28      8.37 o 
  -2   9   4      128.87      121.49      7.53 o 
  -1   9   4     1848.08     1968.06     26.04 o 
   0   9   4      459.41      444.67      9.86 o 
   1   9   4        1.50        0.82      2.69 o 
   2   9   4      228.31      207.19      8.23 o 
   3   9   4      325.37      267.75     12.77 o 
   4   9   4      224.71      208.60     12.53 o 
   5   9   4      217.02      211.31     13.84 o 
   6   9   4      149.91      136.75     12.55 o 
   7   9   4       10.92       15.66      7.79 o 
   8   9   4       18.22       35.84     15.60 o 
  -6  10   4       66.44       65.14     17.32 o 
  -5  10   4       88.93       91.21     17.42 o 
  -4  10   4        0.10       -0.60      8.05 o 
  -3  10   4      285.15      292.83     18.42 o 
  -2  10   4      565.76      530.47     15.39 o 
  -1  10   4        4.84        2.71      3.65 o 
   0  10   4       37.39       39.12      4.24 o 
   1  10   4      492.98      496.57     12.57 o 
   2  10   4       86.23       84.76      6.37 o 
   3  10   4       54.33       45.41      7.55 o 
   4  10   4       77.01       75.56      9.16 o 
   5  10   4      188.10      188.04     13.56 o 
   6  10   4       58.30       63.00      9.97 o 
   7  10   4       53.71       54.59     11.14 o 
   8  10   4        1.68        1.41     12.79 o 
  -6  11   4        8.52        7.62      9.86 o 
  -5  11   4        1.68        0.32      5.91 o 
  -4  11   4      112.32      112.94     12.74 o 
  -3  11   4      145.79      132.17      9.88 o 
  -2  11   4        3.37        3.95      4.30 o 
  -1  11   4       19.55       14.06      4.41 o 
   0  11   4        0.04        0.99      4.20 o 
   1  11   4       83.36       77.17      6.34 o 
   2  11   4       16.41       10.02      4.13 o 
   3  11   4       95.35      104.57      9.79 o 
   4  11   4       35.34       41.27      7.93 o 
   5  11   4      313.49      304.38     16.82 o 
   6  11   4        1.61        4.67      6.44 o 
   7  11   4       85.16       77.68     12.35 o 
   8  11   4        0.20       -3.32     12.69 o 
  -5  12   4        1.45        0.48      7.79 o 
  -4  12   4       25.22       26.42      9.14 o 
  -3  12   4       82.12       76.70      8.64 o 
  -2  12   4        0.06       -1.32      4.10 o 
  -1  12   4      167.44      141.21      9.53 o 
   0  12   4      323.58      307.29     15.43 o 
   1  12   4      696.22      672.81     21.11 o 
   2  12   4       46.12       35.96      5.58 o 
   3  12   4       23.26       19.95      6.59 o 
   4  12   4       11.61        6.75      6.05 o 
   5  12   4       50.77       45.43      9.20 o 
   6  12   4        0.77        3.31      7.01 o 
   7  12   4        0.70        6.02      8.20 o 
  -5  13   4       18.41       26.03     11.26 o 
  -4  13   4       14.78       13.49      8.12 o 
  -3  13   4      149.53      143.39     11.42 o 
  -2  13   4      122.92      131.94     10.34 o 
  -1  13   4       23.85       13.45      6.44 o 
   0  13   4       43.81       44.04      8.30 o 
   1  13   4       59.19       61.85      9.02 o 
   2  13   4       78.26       69.16     14.20 o 
   3  13   4       75.35       74.50     14.50 o 
   4  13   4      124.81      163.41     13.62 o 
   5  13   4       58.88       48.22      9.67 o 
   6  13   4       14.49       22.09      8.97 o 
   7  13   4       73.73       80.64     13.13 o 
  -4  14   4       14.58       25.28     10.43 o 
  -3  14   4       18.11       20.54      7.07 o 
  -2  14   4       34.08       28.77      8.54 o 
  -1  14   4        8.60        9.19      6.68 o 
   0  14   4        2.90        6.97      6.02 o 
   1  14   4       13.76       21.62      7.19 o 
   2  14   4        6.78       16.01     10.67 o 
   3  14   4       99.55      107.72     17.92 o 
   4  14   4       37.05       37.65     13.79 o 
   5  14   4        0.22       -1.70      7.01 o 
   6  14   4       25.36       23.16      9.24 o 
   7  14   4       17.13       24.60     11.22 o 
  -3  15   4      162.46      203.29     17.44 o 
  -2  15   4        2.98        4.60      7.22 o 
  -1  15   4       11.71       15.18      7.68 o 
   0  15   4       80.64       82.16     11.10 o 
   1  15   4       65.56       71.59     10.81 o 
   2  15   4        0.08        3.32      9.56 o 
   3  15   4       35.39       26.08     12.79 o 
   4  15   4      109.39      131.08     20.64 o 
   5  15   4      107.46      102.69     20.03 o 
   6  15   4       12.29       15.91     13.89 o 
  -3  16   4        3.49        3.65     10.00 o 
  -2  16   4        0.78        2.20      7.69 o 
  -1  16   4        6.81        1.11      6.81 o 
   0  16   4        9.92        4.46      7.32 o 
   1  16   4        0.30        4.13      9.46 o 
   2  16   4       32.52       40.17     14.30 o 
   3  16   4      263.06      261.66     26.48 o 
   4  16   4      103.92      107.22     19.93 o 
   5  16   4      139.83      148.30     23.16 o 
  -1  17   4        6.02       10.04      8.90 o 
   0  17   4       10.53       10.20      8.55 o 
   1  17   4       89.82      115.58     19.93 o 
   2  17   4        8.59        8.46     11.68 o 
   3  17   4       18.60       29.80     15.10 o 
   4  17   4        6.62        1.01     10.67 o 
   0  18   4        5.42        9.84      9.92 o 
   1  18   4        5.35        1.21     12.58 o 
   2  18   4       16.96       11.78     14.80 o 
   3  18   4       10.07       12.48     13.99 o 
  -2 -16   5        0.28       -3.60      8.84 o 
  -1 -16   5        3.14        1.74      9.82 o 
  -4 -15   5        0.02       -2.11     12.48 o 
  -3 -15   5       79.46       69.81     12.59 o 
  -2 -15   5       22.13       15.69      9.19 o 
  -1 -15   5       89.76       85.76     13.59 o 
   0 -15   5      105.69      123.50     15.47 o 
   1 -15   5       20.60       31.96     11.14 o 
  -5 -14   5        0.04        3.22     12.48 o 
  -4 -14   5        0.06       -0.60     10.27 o 
  -3 -14   5        0.27       -0.84      7.54 o 
  -2 -14   5       54.49       48.88     10.67 o 
  -1 -14   5        4.85        4.78      7.33 o 
   0 -14   5      130.10      127.28     14.52 o 
   1 -14   5        0.68        1.12      7.29 o 
   2 -14   5      113.86      133.31     16.02 o 
  -5 -13   5        0.95       -0.10     10.17 o 
  -4 -13   5       59.75       54.67     15.40 o 
  -3 -13   5        0.05       -3.58      5.97 o 
  -2 -13   5       11.54        3.17      6.69 o 
  -1 -13   5        0.01        2.99      7.00 o 
   0 -13   5       25.77       30.54      9.21 o 
   1 -13   5       34.25       39.79      9.93 o 
   2 -13   5        0.09       -0.07      6.68 o 
   3 -13   5       22.67       24.99     10.54 o 
  -5 -12   5        0.22       -0.10      8.86 o 
  -4 -12   5        8.24        9.06      9.66 o 
  -3 -12   5      690.34      690.43     24.86 o 
  -2 -12   5      195.80      200.51     14.83 o 
  -1 -12   5       15.41        8.79      6.44 o 
   0 -12   5      206.20      217.82     15.23 o 
   1 -12   5       15.48       13.29      6.98 o 
   2 -12   5       20.83       36.41      9.80 o 
   3 -12   5       27.25       25.05      9.41 o 
   4 -12   5       16.38       22.32     10.42 o 
  -7 -11   5        4.63        8.96     15.00 o 
  -6 -11   5        9.49       13.99     11.58 o 
  -5 -11   5       10.29        6.54      9.87 o 
  -4 -11   5      151.53      158.87     19.23 o 
  -3 -11   5       37.69       32.37      8.00 o 
  -2 -11   5      171.55      179.79     13.42 o 
  -1 -11   5       10.22       14.69      6.53 o 
   0 -11   5      820.10      767.39     25.66 o 
   1 -11   5        0.04       -0.65      5.51 o 
   2 -11   5       50.73       44.79      9.76 o 
   3 -11   5        3.67        3.25      6.80 o 
   4 -11   5      112.61      135.86     15.20 o 
   5 -11   5       82.34      111.25     15.69 o 
  -7 -10   5       57.87       78.02     18.93 o 
  -6 -10   5        0.03        1.00      6.57 o 
  -5 -10   5       18.17       18.79      7.64 o 
  -4 -10   5        6.88        8.15      8.66 o 
  -3 -10   5       31.68       45.83      8.15 o 
  -2 -10   5       59.55       55.17      8.54 o 
  -1 -10   5      776.73      815.10     24.73 o 
   0 -10   5       87.85       85.50     10.13 o 
   1 -10   5      194.91      192.29     13.76 o 
   2 -10   5       97.80       90.30     11.17 o 
   3 -10   5        7.72        7.65      6.76 o 
   4 -10   5        7.43       16.60      8.62 o 
   5 -10   5        0.25       -5.04      7.11 o 
  -7  -9   5        0.25        3.42     11.38 o 
  -6  -9   5       50.76       43.29      9.71 o 
  -5  -9   5       77.40       82.61     10.45 o 
  -4  -9   5        8.46        8.01      5.59 o 
  -3  -9   5        7.48        9.54      5.69 o 
  -2  -9   5       36.45       28.22      6.87 o 
  -1  -9   5       34.84       23.60      6.67 o 
   0  -9   5       18.91       18.78      6.34 o 
   1  -9   5      336.47      337.68     20.49 o 
   2  -9   5      945.89      960.27     27.58 o 
   3  -9   5      255.89      264.99     16.14 o 
   4  -9   5      180.39      165.48     14.34 o 
   5  -9   5        3.00        5.04      7.35 o 
   6  -9   5       47.30       53.40     12.60 o 
  -7  -8   5       82.55       81.36     12.51 o 
  -6  -8   5       46.33       55.77      9.92 o 
  -5  -8   5      117.78      100.72     10.77 o 
  -4  -8   5      330.35      309.53     15.06 o 
  -3  -8   5        5.93        6.02      3.84 o 
  -2  -8   5      436.16      399.36     15.79 o 
  -1  -8   5      299.47      314.59     14.42 o 
   0  -8   5       29.06       26.27      6.32 o 
   1  -8   5      117.79      136.01     11.13 o 
   2  -8   5      368.22      361.91     16.90 o 
   3  -8   5      585.14      557.89     21.53 o 
   4  -8   5       14.19       16.32      7.28 o 
   5  -8   5       20.38       20.10      8.36 o 
   6  -8   5       11.26        8.73      8.80 o 
  -8  -7   5        4.07        5.64     14.20 o 
  -7  -7   5       39.60       41.00     10.12 o 
  -6  -7   5       34.55       25.71      7.98 o 
  -5  -7   5       52.05       49.78      8.46 o 
  -4  -7   5       33.88       29.82      6.62 o 
  -3  -7   5       13.67       15.57      4.22 o 
  -2  -7   5      875.96      878.13     16.34 o 
  -1  -7   5      109.38       96.58      6.25 o 
   0  -7   5       47.42       47.37      6.87 o 
   1  -7   5       24.06       37.63      6.83 o 
   2  -7   5     1664.28     1739.12     33.25 o 
   3  -7   5      440.58      430.06     18.29 o 
   4  -7   5      284.32      258.59     15.62 o 
   5  -7   5      413.92      423.42     20.63 o 
   6  -7   5      176.36      199.56     16.71 o 
  -8  -6   5       11.46       16.31     14.80 o 
  -7  -6   5       39.69       33.95      9.32 o 
  -6  -6   5       30.82       30.69      8.11 o 
  -5  -6   5        5.15        6.79      5.40 o 
  -4  -6   5      125.90      129.32     10.49 o 
  -3  -6   5        0.67        1.66      2.98 o 
  -2  -6   5       80.12       83.63      5.82 o 
  -1  -6   5       20.09       13.47      3.37 o 
   0  -6   5      103.10      102.40      5.67 o 
   1  -6   5      587.86      528.92     17.08 o 
   2  -6   5      875.30      939.22     23.24 o 
   3  -6   5        5.20        2.82      4.80 o 
   4  -6   5      514.42      518.78     19.99 o 
   5  -6   5        5.39        7.30      6.60 o 
   6  -6   5       14.90       22.48      8.82 o 
   7  -6   5       99.46      106.01     20.34 o 
  -8  -5   5        1.87       11.58     13.09 o 
  -7  -5   5       40.99       43.95      9.50 o 
  -6  -5   5       36.48       38.37      8.36 o 
  -5  -5   5       25.78       27.86      7.11 o 
  -4  -5   5       42.83       47.86      7.29 o 
  -3  -5   5       41.81       38.05      4.46 o 
  -2  -5   5       79.82       78.13      5.30 o 
  -1  -5   5     2298.39     2255.88     22.33 o 
   0  -5   5      169.08      157.76      6.22 o 
   1  -5   5     1150.02     1304.99     35.53 o 
   2  -5   5       33.73       41.00      6.19 o 
   3  -5   5        3.03        0.21      4.18 o 
   4  -5   5     2300.10     2359.45     85.37 o 
   5  -5   5      666.35      673.76     23.14 o 
   6  -5   5       86.89       88.51     11.66 o 
   7  -5   5       39.87       38.36     14.50 o 
  -8  -4   5        0.93        2.98      7.74 o 
  -7  -4   5       22.01       11.73      7.11 o 
  -6  -4   5        0.37        2.36      5.09 o 
  -5  -4   5      586.10      562.19     20.11 o 
  -4  -4   5      298.14      308.41     13.99 o 
  -3  -4   5      201.30      195.95      7.44 o 
  -2  -4   5     3892.88     3970.38     29.60 o 
  -1  -4   5       10.32        4.70      2.52 o 
   0  -4   5      168.61      151.22      5.98 o 
   1  -4   5      182.21      164.21      6.10 o 
   2  -4   5       58.65       54.83      4.55 o 
   3  -4   5      133.87      152.79      7.41 o 
   4  -4   5        8.38        7.45      5.16 o 
   5  -4   5      121.60      122.39     11.34 o 
   6  -4   5      174.56      176.37     11.48 o 
   7  -4   5        2.55        2.82      9.97 o 
  -8  -3   5       98.64      114.86     14.19 o 
  -7  -3   5      107.73      103.93     12.02 o 
  -6  -3   5        0.03       -0.70      4.72 o 
  -5  -3   5       31.47       22.15      6.38 o 
  -4  -3   5      109.76       92.76      8.57 o 
  -3  -3   5     4909.25     5229.18     32.74 o 
  -2  -3   5       19.74       26.05      3.23 o 
  -1  -3   5      226.25      244.77      7.20 o 
   0  -3   5      119.76      133.03      5.49 o 
   1  -3   5      217.13      178.58      6.18 o 
   2  -3   5       80.46       78.29      5.00 o 
   3  -3   5        9.15        5.61      2.89 o 
   4  -3   5       91.50       92.99      6.72 o 
   5  -3   5      324.90      314.27     12.40 o 
   6  -3   5        0.43        2.92      7.05 o 
   7  -3   5       44.65       65.14     15.60 o 
  -8  -2   5       30.46       28.01      9.70 o 
  -7  -2   5      331.57      362.38     19.53 o 
  -6  -2   5        2.89        2.52      5.34 o 
  -5  -2   5      861.90      847.09     33.22 o 
  -4  -2   5      127.35      119.61      9.43 o 
  -3  -2   5      324.53      301.89      7.25 o 
  -2  -2   5      157.26      134.66      5.71 o 
  -1  -2   5       34.78       33.61      3.12 o 
   0  -2   5     4236.80     4318.20     39.01 o 
   1  -2   5      182.52      199.06      6.35 o 
   2  -2   5       53.55       40.09      3.77 o 
   3  -2   5        2.40       -0.04      2.40 o 
   4  -2   5      374.57      356.27     11.32 o 
   5  -2   5      114.35      101.87      6.55 o 
   6  -2   5        8.38       13.66      6.39 o 
   7  -2   5       84.72       96.85     16.91 o 
  -8  -1   5       26.41       26.06      9.39 o 
  -7  -1   5       10.30       17.68      7.75 o 
  -6  -1   5        1.79        4.40      5.41 o 
  -5  -1   5       13.06       12.74      5.70 o 
  -4  -1   5     2500.21     2541.06     51.55 o 
  -3  -1   5     1435.61     1568.48     26.20 o 
  -2  -1   5      900.49      896.77     11.02 o 
  -1  -1   5       75.29       64.36      3.76 o 
   0  -1   5        2.75        2.96      2.02 o 
   1  -1   5     5336.11     5501.08     70.85 o 
   2  -1   5       22.76       25.81      3.16 o 
   3  -1   5       25.50       13.66      3.09 o 
   4  -1   5        2.31        2.85      2.69 o 
   5  -1   5       65.27       65.45      5.40 o 
   6  -1   5       28.02       28.94      7.19 o 
   7  -1   5        3.45        3.15      5.92 o 
  -8   0   5       10.64        5.90      8.20 o 
  -7   0   5        0.12        0.58      6.06 o 
  -6   0   5      238.35      254.41     15.31 o 
  -5   0   5        3.23       -0.10      4.09 o 
  -4   0   5      974.09      969.19     22.99 o 
  -3   0   5     2958.26     3295.57     41.08 o 
  -2   0   5       68.15       58.03      8.10 o 
  -1   0   5     3060.20     3122.53     44.48 o 
   0   0   5       73.62       82.05      4.13 o 
   1   0   5       16.02       18.98      2.63 o 
   2   0   5       16.45       22.02      2.94 o 
   3   0   5     1144.90     1232.90     16.95 o 
   4   0   5      711.37      683.75     11.72 o 
   5   0   5      552.59      585.20     19.15 o 
   6   0   5      220.58      221.21     13.95 o 
   7   0   5        0.66       -0.26      5.75 o 
   8   0   5        0.29        6.64     12.89 o 
  -8   1   5      220.79      218.99     19.68 o 
  -7   1   5        0.25        2.62      6.26 o 
  -6   1   5      150.10      161.03     12.66 o 
  -5   1   5        3.01        5.56      4.84 o 
  -4   1   5      603.12      533.69     17.33 o 
  -3   1   5      614.63      601.95     16.51 o 
  -2   1   5      174.60      159.93      8.22 o 
  -1   1   5      546.90      556.62     13.32 o 
   0   1   5     1234.32     1232.93     13.09 o 
   1   1   5      137.96      158.17      5.22 o 
   2   1   5        5.69        7.79      2.10 o 
   3   1   5      694.08      668.54     13.78 o 
   4   1   5     1910.41     2115.04     36.78 o 
   5   1   5     2042.13     2073.51     34.88 o 
   6   1   5        0.02       -3.22      6.85 o 
   7   1   5        7.24       12.22      6.74 o 
   8   1   5      189.03      208.70     24.56 o 
  -8   2   5      183.46      206.49     17.69 o 
  -7   2   5       78.37       85.73     11.79 o 
  -6   2   5        5.58        2.71      5.23 o 
  -5   2   5      195.02      191.93     12.54 o 
  -4   2   5       42.33       44.46      6.69 o 
  -3   2   5     1243.06     1187.56     23.66 o 
  -2   2   5       19.18       22.05      2.15 o 
  -1   2   5      278.49      271.07      6.20 o 
   0   2   5      250.64      221.68      5.80 o 
   1   2   5      324.12      336.56     10.22 o 
   2   2   5      517.19      486.44      7.80 o 
   3   2   5     1687.39     1897.29     27.77 o 
   4   2   5        2.95        1.26      2.15 o 
   5   2   5       39.20       33.26      6.53 o 
   6   2   5       43.93       47.54      8.22 o 
   7   2   5        2.10        1.67      5.69 o 
   8   2   5        0.53       -3.22      9.97 o 
  -8   3   5       12.46        8.37      8.76 o 
  -7   3   5      495.91      549.42     23.80 o 
  -6   3   5        0.12        3.57      5.55 o 
  -5   3   5      215.23      202.96     13.24 o 
  -4   3   5        3.10        0.17      3.71 o 
  -3   3   5      164.51      176.68      6.25 o 
  -2   3   5      181.00      184.17      6.25 o 
  -1   3   5       67.24       65.10      3.98 o 
   0   3   5     1738.73     1688.04     26.60 o 
   1   3   5      879.91      835.43     10.87 o 
   2   3   5      147.67      146.43      7.61 o 
   3   3   5     1866.17     1928.82     69.00 o 
   4   3   5      363.42      340.38     13.56 o 
   5   3   5       64.44       57.89      7.69 o 
   6   3   5     4565.47     4835.72    123.23 o 
   7   3   5       26.16       20.48      7.55 o 
   8   3   5        0.60       -4.63      9.66 o 
  -8   4   5       83.01       92.07     14.17 o 
  -7   4   5        0.78       -0.58      6.12 o 
  -6   4   5       31.42       31.30      7.90 o 
  -5   4   5       41.02       38.05      7.76 o 
  -4   4   5     1389.84     1419.98     28.66 o 
  -3   4   5       93.03       84.12      5.32 o 
  -2   4   5       86.45       72.10      4.53 o 
  -1   4   5        9.22       10.63      2.43 o 
   0   4   5      439.00      472.42      8.87 o 
   1   4   5     5499.35     5697.60    103.49 o 
   2   4   5      629.18      676.24     22.05 o 
   3   4   5       13.16        9.58      3.75 o 
   4   4   5       12.87        6.04      3.99 o 
   5   4   5      325.43      349.75     18.47 o 
   6   4   5      536.15      487.65     19.68 o 
   7   4   5      159.40      152.78     13.45 o 
   8   4   5        1.43        5.03     11.38 o 
  -7   5   5      104.18      111.90     13.31 o 
  -6   5   5       33.74       32.53      8.31 o 
  -5   5   5      414.97      424.05     18.27 o 
  -4   5   5      109.81      111.36      9.86 o 
  -3   5   5     1055.54     1078.33     19.86 o 
  -2   5   5      185.58      243.62      7.89 o 
  -1   5   5     2097.99     2267.22     48.62 o 
   0   5   5        0.48        1.36      1.97 o 
   1   5   5      291.18      292.23      7.96 o 
   2   5   5     3172.00     3207.25     82.45 o 
   3   5   5       28.72       37.52      5.40 o 
   4   5   5        1.02       -2.49      3.37 o 
   5   5   5       16.17       19.39      5.62 o 
   6   5   5      127.25      108.93     15.81 o 
   7   5   5      119.46       94.44     11.53 o 
   8   5   5       52.52       64.53     17.01 o 
  -7   6   5       84.01       72.79     17.82 o 
  -6   6   5       69.73       69.55     10.63 o 
  -5   6   5       11.19       13.75      6.01 o 
  -4   6   5      554.47      533.38     18.68 o 
  -3   6   5      129.61      121.57      7.14 o 
  -2   6   5      727.73      751.25     21.17 o 
  -1   6   5      334.83      335.53      9.11 o 
   0   6   5      584.67      595.05     11.24 o 
   1   6   5      869.12      872.15     10.45 o 
   2   6   5     1062.31     1133.52     26.41 o 
   3   6   5        0.04       -1.05      2.66 o 
   4   6   5      693.22      711.98     20.17 o 
   5   6   5       28.87       26.23      6.69 o 
   6   6   5        4.22        2.55      5.24 o 
   7   6   5       50.53       35.61      8.79 o 
   8   6   5       19.27       27.48     14.40 o 
  -7   7   5       14.91       20.44     13.49 o 
  -6   7   5       21.35       15.10     10.37 o 
  -5   7   5      253.33      220.97     14.76 o 
  -4   7   5        2.58        3.52      5.20 o 
  -3   7   5      304.06      302.33     10.56 o 
  -2   7   5       88.68       88.44      6.01 o 
  -1   7   5     1590.04     1610.47     29.82 o 
   0   7   5     1712.35     1818.74     31.14 o 
   1   7   5      303.49      278.16      6.80 o 
   2   7   5        0.61        0.43      2.13 o 
   3   7   5       25.40       22.03      5.18 o 
   4   7   5      124.63      103.87      9.14 o 
   5   7   5        4.87        8.41      5.39 o 
   6   7   5        0.53       -0.12      5.44 o 
   7   7   5        0.68        3.96      6.16 o 
   8   7   5        3.70        2.92     10.97 o 
  -7   8   5       25.99       30.00     15.81 o 
  -6   8   5        0.01       -1.41      8.26 o 
  -5   8   5       79.17       62.62     14.50 o 
  -4   8   5       68.24       73.02      9.20 o 
  -3   8   5       66.37       60.39      6.13 o 
  -2   8   5       82.26       67.06      5.81 o 
  -1   8   5       10.71       10.19      3.39 o 
   0   8   5      268.46      334.34      9.80 o 
   1   8   5     1761.02     1915.98     18.09 o 
   2   8   5      218.60      222.88      7.77 o 
   3   8   5      590.45      589.66     19.23 o 
   4   8   5       31.62       28.71      6.69 o 
   5   8   5      110.44       99.52     10.34 o 
   6   8   5       34.70       36.39      8.19 o 
   7   8   5        3.84        1.80      6.44 o 
   8   8   5        1.23        5.44     11.28 o 
  -6   9   5       11.06        4.13     10.17 o 
  -5   9   5       16.81       11.18      9.77 o 
  -4   9   5      242.38      289.24     23.86 o 
  -3   9   5       11.49       11.24      5.50 o 
  -2   9   5        3.86        3.63      3.60 o 
  -1   9   5        4.68        8.43      3.62 o 
   0   9   5       33.20       37.88      3.90 o 
   1   9   5       16.36       22.16      3.89 o 
   2   9   5       10.38       10.67      3.40 o 
   3   9   5      526.94      562.35     18.38 o 
   4   9   5      541.24      537.33     19.33 o 
   5   9   5        5.76        6.55      5.56 o 
   6   9   5       86.86       90.79     11.28 o 
   7   9   5        0.95        1.83      6.57 o 
   8   9   5        1.52       -1.41     11.68 o 
  -6  10   5        7.35       13.49     12.89 o 
  -5  10   5      188.82      179.40     22.45 o 
  -4  10   5       34.47       25.27     11.28 o 
  -3  10   5      134.28      106.85     10.39 o 
  -2  10   5      301.30      328.96     15.18 o 
  -1  10   5        0.30       -1.03      2.82 o 
   0  10   5      176.69      173.10      7.23 o 
   1  10   5        0.26        1.62      2.93 o 
   2  10   5      449.47      448.92     13.41 o 
   3  10   5      656.45      683.52     28.29 o 
   4  10   5       13.01       11.19      5.94 o 
   5  10   5      480.59      502.25     20.39 o 
   6  10   5       90.07       96.42     11.67 o 
   7  10   5       11.77        8.93      7.79 o 
  -6  11   5       98.66      113.36     22.55 o 
  -5  11   5        3.20        5.03      9.77 o 
  -4  11   5      446.77      433.61     30.10 o 
  -3  11   5       50.58       47.47      8.58 o 
  -2  11   5      177.71      172.47     10.22 o 
  -1  11   5      392.14      383.94     13.33 o 
   0  11   5       84.82       78.64      5.79 o 
   1  11   5       25.80       22.47      4.59 o 
   2  11   5        6.88        3.19      4.60 o 
   3  11   5        5.77        5.18      4.98 o 
   4  11   5        1.08        0.25      5.33 o 
   5  11   5      276.33      288.63     16.62 o 
   6  11   5       79.03       74.26     11.24 o 
   7  11   5      216.60      232.05     17.40 o 
   8  11   5       11.04        9.06     14.60 o 
  -5  12   5       37.27       33.87     10.49 o 
  -4  12   5        6.94        3.33      6.64 o 
  -3  12   5      194.32      191.80     11.73 o 
  -2  12   5       29.52       27.05      5.86 o 
  -1  12   5       22.70       13.55      4.95 o 
   0  12   5        9.72        6.14      5.43 o 
   1  12   5      223.37      234.54     13.36 o 
   2  12   5      477.06      456.82     17.64 o 
   3  12   5      211.97      200.38     13.40 o 
   4  12   5       44.89       38.78      8.24 o 
   5  12   5       11.08       10.33      6.99 o 
   6  12   5        8.90       10.68      7.43 o 
   7  12   5       34.62       30.40     10.18 o 
  -5  13   5        8.80        9.88     10.35 o 
  -4  13   5      128.41      133.36     15.14 o 
  -3  13   5       19.53       23.51      6.82 o 
  -2  13   5        7.46        3.28      4.83 o 
  -1  13   5      233.32      186.36     10.90 o 
   0  13   5      705.76      675.10     22.75 o 
   1  13   5        9.67       12.54      5.94 o 
   2  13   5      109.68      121.82     17.01 o 
   3  13   5       11.05        2.99      5.83 o 
   4  13   5      229.00      260.37     15.79 o 
   5  13   5       30.18       19.58      8.39 o 
   6  13   5        9.41        4.99      7.79 o 
   7  13   5        1.30       -1.32      7.97 o 
  -4  14   5      185.27      184.00     17.94 o 
  -3  14   5       98.87      125.12     11.48 o 
  -2  14   5        0.54       -0.81      4.96 o 
  -1  14   5       13.07       12.85      6.89 o 
   0  14   5      115.83      105.72     11.32 o 
   1  14   5        2.73       -4.01      5.09 o 
   2  14   5        0.01       -2.62      7.55 o 
   3  14   5       60.45       71.78     15.60 o 
   4  14   5       58.12       50.24     14.50 o 
   5  14   5       50.58       62.28     11.11 o 
   6  14   5      229.77      259.15     18.76 o 
   7  14   5       10.66        4.52      9.31 o 
  -3  15   5        0.01       -4.13      5.68 o 
  -2  15   5        1.88        6.52      7.36 o 
  -1  15   5        0.22       -0.27      5.79 o 
   0  15   5       58.77       72.65     11.28 o 
   1  15   5       92.31       87.49     16.91 o 
   2  15   5       63.40       60.51     14.80 o 
   3  15   5       43.97       49.83     15.10 o 
   4  15   5       38.99       38.26     15.00 o 
   5  15   5      214.04      222.49     25.57 o 
   6  15   5      296.15      344.19     21.75 o 
  -3  16   5       16.55       18.23     11.06 o 
  -2  16   5       13.03       12.08      8.83 o 
  -1  16   5        6.20        3.60      7.27 o 
   0  16   5       14.24       24.66      8.82 o 
   1  16   5       20.45       21.44     12.18 o 
   2  16   5        4.39       12.18     10.47 o 
   3  16   5       82.31       77.72     18.02 o 
   4  16   5      127.84      125.44     21.54 o 
   5  16   5       86.36       92.32     19.73 o 
  -1  17   5        1.37        6.85      8.29 o 
   0  17   5       29.12       27.73      9.79 o 
   1  17   5      124.84      151.82     22.95 o 
   2  17   5       16.41       11.68     11.38 o 
   3  17   5       61.12       47.92     16.71 o 
   4  17   5       75.43       84.06     19.53 o 
   0  18   5      138.13      155.95     24.67 o 
   1  18   5        1.01       -2.82     12.69 o 
   2  18   5      107.83      112.96     21.65 o 
   3  18   5      236.38      263.37     30.40 o 
  -3 -15   6        4.89        0.65      9.25 o 
  -2 -15   6        0.50        0.12      8.71 o 
  -1 -15   6        0.25       -2.83      8.09 o 
   0 -15   6       78.23       92.22     14.63 o 
  -4 -14   6       60.44       63.02     17.52 o 
  -3 -14   6      197.23      207.79     17.51 o 
  -2 -14   6      174.19      178.24     16.40 o 
  -1 -14   6        8.58        5.80      7.71 o 
   0 -14   6        4.47        8.24      8.18 o 
   1 -14   6       51.75       56.79     12.59 o 
   2 -14   6        1.76       -0.42      8.25 o 
  -5 -13   6        3.47       12.69     12.69 o 
  -4 -13   6        5.97       12.58     10.67 o 
  -3 -13   6        0.73        4.38      7.23 o 
  -2 -13   6       94.84       74.73     11.67 o 
  -1 -13   6      221.80      220.59     16.59 o 
   0 -13   6       43.95       31.00      9.57 o 
   1 -13   6        4.68        1.77      7.19 o 
   2 -13   6        3.54        4.68      7.97 o 
   3 -13   6        0.03        1.87      8.81 o 
  -6 -12   6       18.28       10.97     14.30 o 
  -5 -12   6       28.67       28.19     13.19 o 
  -4 -12   6      249.88      249.07     24.36 o 
  -3 -12   6       21.43       13.81      7.21 o 
  -2 -12   6        0.03       -0.86      6.19 o 
  -1 -12   6      397.52      377.78     19.86 o 
   0 -12   6       77.28       61.81     10.68 o 
   1 -12   6       44.97       42.60     10.01 o 
   2 -12   6       26.22       29.27      9.64 o 
   3 -12   6       19.91       15.29      9.04 o 
   4 -12   6        0.08        0.34      9.07 o 
  -6 -11   6        4.79        9.36     11.58 o 
  -5 -11   6        2.52        8.15     10.07 o 
  -4 -11   6       16.83       23.66     11.58 o 
  -3 -11   6       72.77       89.08     10.74 o 
  -2 -11   6      459.27      410.56     19.36 o 
  -1 -11   6      186.95      179.19     14.01 o 
   0 -11   6      346.49      372.10     19.03 o 
   1 -11   6       11.43       13.77      6.99 o 
   2 -11   6        6.38        0.49      6.91 o 
   3 -11   6       66.16       77.17     12.29 o 
   4 -11   6       23.47       29.93     10.35 o 
  -7 -10   6       20.31       35.04     16.81 o 
  -6 -10   6      205.17      218.52     17.12 o 
  -5 -10   6      160.87      151.52     19.63 o 
  -4 -10   6       87.72      105.51     16.41 o 
  -3 -10   6       35.63       33.71      7.91 o 
  -2 -10   6       10.94        3.61      5.87 o 
  -1 -10   6      455.15      435.42     18.96 o 
   0 -10   6      753.43      815.68     56.78 o 
   1 -10   6      660.48      676.08     24.30 o 
   2 -10   6      111.52      101.44     11.82 o 
   3 -10   6       61.73       67.69     11.26 o 
   4 -10   6        1.19       -2.57      6.94 o 
   5 -10   6        0.62       -0.20      8.37 o 
  -7  -9   6       75.16       87.54     13.59 o 
  -6  -9   6      111.04      111.65     13.02 o 
  -5  -9   6        4.24        2.78      6.21 o 
  -4  -9   6      148.73      164.69     12.84 o 
  -3  -9   6       32.84       29.72      7.17 o 
  -2  -9   6      423.35      421.31     17.94 o 
  -1  -9   6       25.42       22.66      6.74 o 
   0  -9   6      202.03      171.48     17.06 o 
   1  -9   6      367.94      391.49     18.17 o 
   2  -9   6      494.93      517.23     21.46 o 
   3  -9   6       16.88       11.35      6.79 o 
   4  -9   6      261.97      271.85     18.08 o 
   5  -9   6       26.01       17.12      9.18 o 
  -7  -8   6        0.53       -0.73      7.50 o 
  -6  -8   6      128.64      127.89     13.23 o 
  -5  -8   6        5.43       14.56      6.90 o 
  -4  -8   6       48.59       60.17      8.65 o 
  -3  -8   6        0.48        1.66      3.94 o 
  -2  -8   6      316.01      335.44     15.81 o 
  -1  -8   6       14.33        6.66      5.23 o 
   0  -8   6      202.04      200.82     12.82 o 
   1  -8   6      335.38      313.30     15.69 o 
   2  -8   6        5.65        6.67      5.73 o 
   3  -8   6      276.86      256.34     15.69 o 
   4  -8   6      173.03      178.00     14.35 o 
   5  -8   6       10.58        8.44      7.58 o 
   6  -8   6       39.12       36.99     11.21 o 
  -7  -7   6      438.01      494.89     23.75 o 
  -6  -7   6       30.78       30.43      8.79 o 
  -5  -7   6      180.37      178.38     13.45 o 
  -4  -7   6      526.60      550.43     19.87 o 
  -3  -7   6       48.03       39.96      5.36 o 
  -2  -7   6      145.37      147.21      8.09 o 
  -1  -7   6      340.69      320.41     14.08 o 
   0  -7   6       48.66       39.16      7.03 o 
   1  -7   6      143.31      132.57     10.80 o 
   2  -7   6      798.86      742.22     22.82 o 
   3  -7   6       28.88       35.89      8.15 o 
   4  -7   6      141.64      123.36     12.32 o 
   5  -7   6      375.87      387.83     37.55 o 
   6  -7   6       75.13       83.56     12.89 o 
  -8  -6   6      141.34      139.74     23.66 o 
  -7  -6   6      141.88      166.70     15.32 o 
  -6  -6   6      243.98      246.93     18.88 o 
  -5  -6   6       31.07       23.14      7.26 o 
  -4  -6   6      300.51      309.60     15.27 o 
  -3  -6   6      594.42      560.83     16.12 o 
  -2  -6   6       85.16       78.76      6.05 o 
  -1  -6   6      257.20      228.13      8.61 o 
   0  -6   6        9.18        8.93      4.50 o 
   1  -6   6      294.08      318.45     19.53 o 
   2  -6   6      745.50      777.34     22.10 o 
   3  -6   6      512.61      532.66     19.74 o 
   4  -6   6       28.15       23.76      7.06 o 
   5  -6   6      197.08      215.90     15.16 o 
   6  -6   6       13.78       18.76      8.68 o 
   7  -6   6       34.03       38.76     16.71 o 
  -8  -5   6        5.37        5.61      8.97 o 
  -7  -5   6       57.57       54.81     10.66 o 
  -6  -5   6        3.90       -0.76      5.20 o 
  -5  -5   6       39.45       38.91      8.02 o 
  -4  -5   6       42.60       36.31      7.15 o 
  -3  -5   6      516.51      558.44     13.09 o 
  -2  -5   6       89.53       90.62      6.04 o 
  -1  -5   6       20.95       17.15      3.48 o 
   0  -5   6        1.34        2.46      2.63 o 
   1  -5   6       14.35       15.63      4.73 o 
   2  -5   6      375.16      411.06     15.70 o 
   3  -5   6      441.05      458.35     17.37 o 
   4  -5   6       84.67       88.69      9.86 o 
   5  -5   6      188.38      174.37     16.01 o 
   6  -5   6      276.94      285.62     25.67 o 
   7  -5   6       17.08       14.40     12.79 o 
  -8  -4   6        6.96       16.57      9.27 o 
  -7  -4   6        0.01        0.90      6.34 o 
  -6  -4   6       32.17       24.61      7.45 o 
  -5  -4   6        0.24        3.05      5.20 o 
  -4  -4   6       38.79       24.48      6.08 o 
  -3  -4   6      242.36      267.12      9.98 o 
  -2  -4   6        1.27        0.23      2.40 o 
  -1  -4   6      156.06      155.72      6.77 o 
   0  -4   6      881.09      921.01     24.19 o 
   1  -4   6     3215.01     3634.26     52.01 o 
   2  -4   6       62.59       58.27      5.11 o 
   3  -4   6       48.80       47.69      7.08 o 
   4  -4   6      550.44      545.47     19.27 o 
   5  -4   6        4.53       -0.05      5.40 o 
   6  -4   6       15.91       28.69     12.18 o 
   7  -4   6        0.13       -3.52      9.36 o 
  -8  -3   6       45.54       39.75     10.64 o 
  -7  -3   6      192.98      201.85     15.83 o 
  -6  -3   6        0.07       -0.54      5.32 o 
  -5  -3   6      177.69      172.60     12.38 o 
  -4  -3   6       92.61       90.95      8.83 o 
  -3  -3   6        1.20        1.75      3.44 o 
  -2  -3   6       16.77       13.96      3.02 o 
  -1  -3   6       20.70       30.83      3.56 o 
   0  -3   6        2.36        0.57      2.23 o 
   1  -3   6        1.07        4.67      2.50 o 
   2  -3   6      417.22      441.76     10.62 o 
   3  -3   6     3983.15     4339.45     34.67 o 
   4  -3   6      236.49      225.19      9.73 o 
   5  -3   6        8.15        5.09      5.64 o 
   6  -3   6       63.06       69.27     14.80 o 
   7  -3   6        8.06        5.54     10.17 o 
  -8  -2   6       37.64       34.34     10.39 o 
  -7  -2   6       18.52       10.63      7.25 o 
  -6  -2   6       45.33       27.16      7.29 o 
  -5  -2   6        0.29        2.06      4.60 o 
  -4  -2   6      652.77      615.30     19.36 o 
  -3  -2   6      646.54      555.81     20.64 o 
  -2  -2   6      609.84      678.13     13.62 o 
  -1  -2   6     1248.29     1074.52     22.35 o 
   0  -2   6     1452.02     1595.40     28.88 o 
   1  -2   6      298.86      236.47      7.40 o 
   2  -2   6     4441.99     4944.61     51.04 o 
   3  -2   6       47.16       38.13      4.47 o 
   4  -2   6       24.22       23.79      4.52 o 
   5  -2   6      177.45      182.69      9.76 o 
   6  -2   6      252.87      237.70     22.05 o 
   7  -2   6        3.77        0.60      9.16 o 
   8  -2   6        9.79        9.26     11.68 o 
  -8  -1   6       89.42      100.35     13.85 o 
  -7  -1   6       43.48       43.48      9.75 o 
  -6  -1   6       78.29       63.33      9.67 o 
  -5  -1   6       53.61       51.64      8.26 o 
  -4  -1   6       25.66       22.48      5.69 o 
  -3  -1   6      257.60      219.03     10.96 o 
  -2  -1   6      718.71      813.90     16.90 o 
  -1  -1   6      807.64      758.40     42.03 o 
   0  -1   6     1657.90     1684.69     29.36 o 
   1  -1   6      667.10      711.22     11.80 o 
   2  -1   6     2287.15     2442.27     43.44 o 
   3  -1   6      499.23      515.50     11.80 o 
   4  -1   6       44.55       43.04      5.09 o 
   5  -1   6      242.51      228.40     13.01 o 
   6  -1   6       34.18       43.11      8.36 o 
   7  -1   6       12.58       14.40      9.77 o 
   8  -1   6       31.87       36.44     14.40 o 
  -8   0   6       11.83        0.74      7.88 o 
  -7   0   6       53.29       51.27     10.41 o 
  -6   0   6       21.42       24.61      7.65 o 
  -5   0   6      714.73      748.96     25.97 o 
  -4   0   6       24.71       26.48      6.16 o 
  -3   0   6     1126.04     1154.19     23.45 o 
  -2   0   6      351.75      345.10     12.14 o 
  -1   0   6      837.35      965.37     33.77 o 
   0   0   6     2152.38     2130.22     42.64 o 
   1   0   6      439.59      412.19     11.62 o 
   2   0   6     2536.45     2703.62     32.88 o 
   3   0   6     1281.99     1386.33     36.16 o 
   4   0   6     2090.02     2212.51     54.09 o 
   5   0   6        9.12        7.94      5.02 o 
   6   0   6       22.16       20.54      6.52 o 
   7   0   6      101.29       87.56     11.24 o 
   8   0   6       91.46       90.51     18.12 o 
  -8   1   6       11.10        9.52      8.29 o 
  -7   1   6       21.72       13.68      7.58 o 
  -6   1   6        0.63        0.37      5.51 o 
  -5   1   6        0.24        0.50      4.56 o 
  -4   1   6       14.25       17.76      5.69 o 
  -3   1   6       24.56       13.04      4.20 o 
  -2   1   6      158.35      194.94      9.47 o 
  -1   1   6     2083.61     2167.75     45.04 o 
   0   1   6     4852.74     4954.28     68.08 o 
   1   1   6      362.51      310.19      7.54 o 
   2   1   6      268.10      210.46      6.70 o 
   3   1   6       29.62       26.01      3.54 o 
   4   1   6        0.08        1.95      2.82 o 
   5   1   6        0.50       -0.70      4.12 o 
   6   1   6      722.19      735.60     23.60 o 
   7   1   6       37.68       34.19      8.68 o 
   8   1   6       48.23       47.60     10.81 o 
  -8   2   6       24.59       11.71      9.03 o 
  -7   2   6       28.68       30.99      9.01 o 
  -6   2   6       12.42       17.44      6.94 o 
  -5   2   6      232.82      206.43     13.55 o 
  -4   2   6        7.04        7.10      4.52 o 
  -3   2   6     1092.69     1092.34     23.02 o 
  -2   2   6       74.79       71.62      6.26 o 
  -1   2   6     1438.77     1434.27     37.70 o 
   0   2   6      960.15      940.61     12.36 o 
   1   2   6     1709.04     1769.68     24.20 o 
   2   2   6      798.11      809.97     18.05 o 
   3   2   6       47.88       46.15      4.03 o 
   4   2   6       84.33       83.15      7.94 o 
   5   2   6       65.09       64.87      8.01 o 
   6   2   6      199.22      180.61     13.89 o 
   7   2   6       66.32       58.59      9.92 o 
   8   2   6        0.03       -1.11      6.98 o 
  -8   3   6       93.04       90.10     14.19 o 
  -7   3   6       18.47       19.78      8.54 o 
  -6   3   6      149.13      146.53     13.17 o 
  -5   3   6     1054.97     1079.54     28.14 o 
  -4   3   6     1726.01     1759.66     32.48 o 
  -3   3   6      107.84       82.27      7.64 o 
  -2   3   6       34.90       42.81      3.66 o 
  -1   3   6      764.63      911.91     19.08 o 
   0   3   6      374.47      370.29      8.15 o 
   1   3   6      338.39      298.69      8.99 o 
   2   3   6      304.73      338.13      6.66 o 
   3   3   6     1090.49     1051.56     21.53 o 
   4   3   6     1039.43     1055.64     23.81 o 
   5   3   6       16.35       16.76      5.41 o 
   6   3   6      142.08      139.02     11.79 o 
   7   3   6        0.24        0.25      5.58 o 
   8   3   6       55.72       57.83     11.16 o 
  -8   4   6       16.68       16.73     10.65 o 
  -7   4   6      345.72      361.92     20.77 o 
  -6   4   6        0.02        0.68      5.56 o 
  -5   4   6       53.85       38.22      7.82 o 
  -4   4   6      130.86      127.55     10.56 o 
  -3   4   6       32.42       34.01      5.91 o 
  -2   4   6       18.78        7.86      2.50 o 
  -1   4   6      833.81      890.75     18.35 o 
   0   4   6     2543.95     2639.38     43.51 o 
   1   4   6      323.87      263.81      7.29 o 
   2   4   6      405.77      375.00     12.39 o 
   3   4   6       45.49       49.69      6.09 o 
   4   4   6        2.96        3.48      3.67 o 
   5   4   6       52.17       55.27      7.93 o 
   6   4   6       88.57       85.08     10.14 o 
   7   4   6        2.61       -0.18      5.78 o 
   8   4   6      569.11      537.17     33.32 o 
  -7   5   6      215.64      193.08     16.43 o 
  -6   5   6      416.06      436.78     20.68 o 
  -5   5   6        7.80        8.73      5.76 o 
  -4   5   6     1148.79     1158.45     33.93 o 
  -3   5   6      555.86      552.75     17.57 o 
  -2   5   6       55.83       57.32      4.62 o 
  -1   5   6      700.45      686.17     20.64 o 
   0   5   6     1947.11     2068.11     23.24 o 
   1   5   6     5197.76     5788.46    144.58 o 
   2   5   6       51.43       45.09      5.51 o 
   3   5   6       57.85       49.32      6.08 o 
   4   5   6      362.95      379.79     15.08 o 
   5   5   6       35.26       27.89      6.69 o 
   6   5   6       11.32        4.33      5.48 o 
   7   5   6      100.86      106.92     12.06 o 
   8   5   6      521.12      536.71     27.28 o 
  -7   6   6       25.03       20.84     13.19 o 
  -6   6   6        1.15        2.32      6.26 o 
  -5   6   6       21.48       15.09      6.83 o 
  -4   6   6      252.54      260.96     14.42 o 
  -3   6   6        4.49        2.83      3.28 o 
  -2   6   6      370.60      339.34      9.84 o 
  -1   6   6     1016.88     1197.93     17.40 o 
   0   6   6     2355.70     2564.89     38.65 o 
   1   6   6     1354.70     1437.60     16.66 o 
   2   6   6     1259.97     1457.71     81.78 o 
   3   6   6       20.73       31.36      5.51 o 
   4   6   6      123.71      132.09     10.13 o 
   5   6   6       94.74      107.54     10.57 o 
   6   6   6      705.49      670.12     28.59 o 
   7   6   6      197.19      175.17     14.26 o 
   8   6   6        5.99        7.44      8.29 o 
  -7   7   6       42.28       58.19     17.01 o 
  -6   7   6        0.51        1.31      9.36 o 
  -5   7   6        3.30        2.09      5.79 o 
  -4   7   6        3.65        2.12      5.07 o 
  -3   7   6        0.21        0.29      3.39 o 
  -2   7   6       31.11       32.28      4.43 o 
  -1   7   6       16.76       23.97      3.85 o 
   0   7   6      319.50      339.65      9.51 o 
   1   7   6      846.66      978.49     22.29 o 
   2   7   6      592.94      642.21     20.19 o 
   3   7   6     1457.47     1469.28     47.52 o 
   4   7   6      307.60      337.40     26.83 o 
   5   7   6       35.70       34.27      7.54 o 
   6   7   6      236.69      234.20     14.91 o 
   7   7   6      226.89      228.95     16.37 o 
   8   7   6      147.37      141.64     15.36 o 
  -7   8   6        1.17       -1.21     12.38 o 
  -6   8   6        9.34        9.06     10.77 o 
  -5   8   6        6.34        3.32      8.46 o 
  -4   8   6     1134.01     1184.14     35.24 o 
  -3   8   6       71.96       65.26      6.34 o 
  -2   8   6        0.86       -1.29      3.11 o 
  -1   8   6      472.67      470.21     12.09 o 
   0   8   6      598.14      677.15     13.80 o 
   1   8   6        1.75       -1.35      1.92 o 
   2   8   6      179.77      174.61      7.07 o 
   3   8   6     2213.26     2349.13     48.02 o 
   4   8   6       91.21       91.58      9.43 o 
   5   8   6      475.30      482.99     22.00 o 
   6   8   6        2.93        1.29      5.86 o 
   7   8   6       29.54       21.31      8.12 o 
   8   8   6       49.67       47.73     11.71 o 
  -6   9   6        0.04       -0.30     10.37 o 
  -5   9   6        2.45       -1.71      8.96 o 
  -4   9   6       44.29       42.18     12.38 o 
  -3   9   6      112.12       91.24      7.45 o 
  -2   9   6        0.53       -0.42      3.59 o 
  -1   9   6      596.00      578.92     14.04 o 
   0   9   6       17.56       13.49      3.78 o 
   1   9   6      435.03      454.12      9.83 o 
   2   9   6     1473.48     1530.58     28.40 o 
   3   9   6       33.61       43.18      7.03 o 
   4   9   6        1.23        0.23      4.55 o 
   5   9   6        8.76       11.54      6.41 o 
   6   9   6       19.38       10.96      6.90 o 
   7   9   6       59.87       57.99     10.84 o 
   8   9   6        4.01        2.02      8.53 o 
  -6  10   6       15.86       17.32     14.30 o 
  -5  10   6        1.23        3.12      8.86 o 
  -4  10   6       36.32       26.08     11.68 o 
  -3  10   6       78.79       67.71      8.88 o 
  -2  10   6        0.10       -1.75      3.85 o 
  -1  10   6       38.59       47.14      5.80 o 
   0  10   6        1.28        2.02      2.92 o 
   1  10   6      207.32      242.14      9.51 o 
   2  10   6       34.96       33.73      6.51 o 
   3  10   6       44.93       42.30      7.51 o 
   4  10   6      321.54      346.14     26.88 o 
   5  10   6       37.01       33.75      8.00 o 
   6  10   6        3.19        6.88      6.51 o 
   7  10   6        1.29       -3.07      6.87 o 
   8  10   6        4.68        8.52      9.15 o 
  -6  11   6       16.39       32.42     16.81 o 
  -5  11   6        4.99        5.74     10.57 o 
  -4  11   6       28.24       22.35     11.28 o 
  -3  11   6      672.37      719.66     23.72 o 
  -2  11   6      299.02      282.37     15.05 o 
  -1  11   6       14.09       11.12      4.47 o 
   0  11   6        6.69        4.70      3.25 o 
   1  11   6      534.76      577.10     14.63 o 
   2  11   6       48.68       47.80      7.61 o 
   3  11   6       17.01       17.30      6.33 o 
   4  11   6       45.21       38.96      8.04 o 
   5  11   6       59.12       57.34      9.61 o 
   6  11   6      157.84      163.85     14.70 o 
   7  11   6        3.98        3.77      7.76 o 
   8  11   6       19.03       16.92     10.45 o 
  -5  12   6       13.51        4.73     10.77 o 
  -4  12   6       41.87       37.55     13.99 o 
  -3  12   6      183.67      166.56     11.40 o 
  -2  12   6       70.80       73.63      7.92 o 
  -1  12   6       26.62       15.67      5.13 o 
   0  12   6      657.94      639.07     16.84 o 
   1  12   6       12.33       10.89      4.59 o 
   2  12   6       67.59       65.25      8.61 o 
   3  12   6      367.67      369.43     17.19 o 
   4  12   6      107.39      123.80     11.90 o 
   5  12   6       15.34       13.99      7.15 o 
   6  12   6       53.22       42.69     13.79 o 
   7  12   6       66.11       74.08     12.74 o 
  -5  13   6       43.35       55.77     13.44 o 
  -4  13   6        2.88        5.53      7.95 o 
  -3  13   6       30.29       15.29      7.81 o 
  -2  13   6      470.66      452.56     16.65 o 
  -1  13   6        4.19        3.06      4.54 o 
   0  13   6      118.42      138.00     11.60 o 
   1  13   6       17.83       27.35      7.08 o 
   2  13   6      246.58      188.57     19.83 o 
   3  13   6      158.82      132.84     12.00 o 
   4  13   6        0.74        2.75      6.01 o 
   5  13   6      181.07      248.14     26.33 o 
   6  13   6        0.93       -2.05      7.19 o 
   7  13   6        0.02        1.76      8.12 o 
  -4  14   6       19.55        4.66      9.32 o 
  -3  14   6       29.56       37.87     10.21 o 
  -2  14   6        0.25        0.32      4.92 o 
  -1  14   6       59.74       47.16      7.53 o 
   0  14   6       68.08       75.03     10.33 o 
   1  14   6     1499.65     1554.64     52.05 o 
   2  14   6       18.89       13.19      9.26 o 
   3  14   6       27.41       25.77     12.48 o 
   4  14   6       17.27       18.18      8.08 o 
   5  14   6        9.99       11.88      8.23 o 
   6  14   6        1.35        4.64      7.65 o 
  -3  15   6        0.09       -1.44      7.41 o 
  -2  15   6        7.03        3.28      5.85 o 
  -1  15   6        0.13        2.37      6.51 o 
   0  15   6      451.99      486.07     21.70 o 
   1  15   6      320.34      346.12     27.59 o 
   2  15   6      124.21      145.58     20.14 o 
   3  15   6      465.68      488.58     32.52 o 
   4  15   6      107.94      105.31     19.43 o 
   5  15   6       10.19        5.84     11.78 o 
   6  15   6       50.86       58.67     12.54 o 
  -2  16   6        3.88       -2.12      7.51 o 
  -1  16   6        0.03        0.78      7.05 o 
   0  16   6       15.36        9.75      7.94 o 
   1  16   6        9.53        6.95     10.67 o 
   2  16   6       30.56       25.67     13.09 o 
   3  16   6      274.49      271.83     26.28 o 
   4  16   6       16.75       16.61     13.09 o 
   5  16   6      150.01      157.05     23.16 o 
  -1  17   6        0.04        0.12      7.81 o 
   0  17   6       18.63       13.79     11.78 o 
   1  17   6      128.81      102.89     20.03 o 
   2  17   6       22.75       30.00     14.80 o 
   3  17   6       86.44       94.43     20.24 o 
   4  17   6       19.59        4.43     12.89 o 
   0  18   6        4.44        8.56     13.49 o 
   1  18   6        1.71        9.87     14.40 o 
   2  18   6        2.77        7.65     14.09 o 
   3  18   6       24.59       34.43     16.61 o 
  -1 -15   7        0.41        2.35      9.60 o 
  -4 -14   7      166.19      167.22     24.56 o 
  -3 -14   7      181.96      153.03     23.26 o 
  -2 -14   7      228.42      241.83     26.28 o 
  -1 -14   7        1.29        0.28      7.89 o 
   0 -14   7       17.01       14.21      8.82 o 
   1 -14   7        5.80        6.00      9.60 o 
  -5 -13   7        2.44        4.03     13.39 o 
  -4 -13   7        0.11       -0.50     10.47 o 
  -3 -13   7       70.35       84.06     18.32 o 
  -2 -13   7       22.04       32.61      9.53 o 
  -1 -13   7      215.54      193.08     16.33 o 
   0 -13   7      273.68      280.98     19.49 o 
   1 -13   7        3.88        4.13      8.07 o 
   2 -13   7        7.32        9.31      8.93 o 
  -5 -12   7        6.39        2.52     10.87 o 
  -4 -12   7        3.42        5.94     10.77 o 
  -3 -12   7        2.24       -3.02      9.06 o 
  -2 -12   7      124.27      109.78     12.71 o 
  -1 -12   7       22.33       31.81      8.85 o 
   0 -12   7        9.18        6.80      7.62 o 
   1 -12   7      260.20      265.61     18.70 o 
   2 -12   7      220.03      228.07     17.84 o 
   3 -12   7       50.57       68.58     13.20 o 
  -6 -11   7       52.95       62.12     17.52 o 
  -5 -11   7      128.03      136.52     20.44 o 
  -4 -11   7       38.77       28.89     12.79 o 
  -3 -11   7       36.05       22.95     11.58 o 
  -2 -11   7      307.65      294.35     17.29 o 
  -1 -11   7        1.44        1.04      5.97 o 
   0 -11   7      330.58      266.33     17.01 o 
   1 -11   7        2.70        4.08      6.46 o 
   2 -11   7        0.79       -1.42      6.48 o 
   3 -11   7        5.83       11.82      8.46 o 
   4 -11   7        8.04        3.65      9.04 o 
  -6 -10   7       42.97       37.55     14.60 o 
  -5 -10   7      116.39      136.82     19.73 o 
  -4 -10   7       85.45       74.30     15.71 o 
  -3 -10   7        5.92        1.61      8.36 o 
  -2 -10   7      140.36      153.20     12.91 o 
  -1 -10   7      739.63      728.90     24.69 o 
   0 -10   7      252.20      251.37     20.59 o 
   1 -10   7        7.28       14.82      7.04 o 
   2 -10   7        3.36        0.18      5.93 o 
   3 -10   7      106.40      103.01     13.24 o 
   4 -10   7       79.69      104.09     14.06 o 
   5 -10   7       11.70        4.95      9.63 o 
  -7  -9   7       19.45       24.25     10.91 o 
  -6  -9   7      131.29      152.34     15.01 o 
  -5  -9   7        7.47        8.96      6.93 o 
  -4  -9   7       16.96        8.05      8.96 o 
  -3  -9   7       16.62       10.97      8.46 o 
  -2  -9   7       32.18       29.19      7.49 o 
  -1  -9   7        9.00       19.52      6.61 o 
   0  -9   7       19.56       10.77      6.43 o 
   1  -9   7      376.99      369.09     24.11 o 
   2  -9   7     1435.88     1439.00     35.27 o 
   3  -9   7        4.69        6.77      6.99 o 
   4  -9   7        0.15       -2.48      6.29 o 
   5  -9   7        4.23        7.05      9.07 o 
  -7  -8   7       72.35       56.39     11.88 o 
  -6  -8   7      837.96      870.85     42.18 o 
  -5  -8   7      180.13      178.80     14.27 o 
  -4  -8   7        8.49        7.97      5.86 o 
  -3  -8   7      391.51      312.60     23.56 o 
  -2  -8   7      278.83      272.55     16.46 o 
  -1  -8   7       32.66       34.13      7.40 o 
   0  -8   7      109.20       94.68     10.05 o 
   1  -8   7      118.67      138.64     11.81 o 
   2  -8   7       62.69       54.71      9.09 o 
   3  -8   7       11.56        6.57      6.12 o 
   4  -8   7        0.94        4.14      6.78 o 
   5  -8   7      120.44      117.70     14.30 o 
   6  -8   7        5.12       12.99     14.20 o 
  -7  -7   7       28.51       19.91      9.22 o 
  -6  -7   7      116.28       89.60     11.81 o 
  -5  -7   7      466.54      506.66     21.34 o 
  -4  -7   7      122.76      108.75     10.63 o 
  -3  -7   7        0.08       -1.29      4.66 o 
  -2  -7   7        3.00       -0.13      3.57 o 
  -1  -7   7        4.16        3.89      4.84 o 
   0  -7   7      336.19      345.47     15.71 o 
   1  -7   7       89.80      100.86      9.96 o 
   2  -7   7      840.67      850.90     25.16 o 
   3  -7   7       15.78       10.06      6.34 o 
   4  -7   7       44.27       32.21      8.32 o 
   5  -7   7        2.30        8.35      7.74 o 
   6  -7   7       30.55       26.18     14.40 o 
  -7  -6   7      122.03      111.50     13.81 o 
  -6  -6   7       42.83       32.21      8.51 o 
  -5  -6   7       31.32       26.43      7.86 o 
  -4  -6   7      227.55      228.17     13.97 o 
  -3  -6   7      302.29      277.98     13.93 o 
  -2  -6   7     2094.73     2146.99     26.13 o 
  -1  -6   7      620.84      629.21     14.86 o 
   0  -6   7      298.18      280.43     13.51 o 
   1  -6   7      877.24      886.67     23.42 o 
   2  -6   7       15.58       13.93      6.00 o 
   3  -6   7      149.85      152.75     12.10 o 
   4  -6   7      160.39      157.04     12.87 o 
   5  -6   7        5.86        5.88      6.97 o 
   6  -6   7      163.55      164.81     22.45 o 
  -8  -5   7       10.86        8.97      9.44 o 
  -7  -5   7       18.73       21.79      8.81 o 
  -6  -5   7       10.28        7.63      6.58 o 
  -5  -5   7        6.58        7.40      5.90 o 
  -4  -5   7      722.40      737.19     22.60 o 
  -3  -5   7      495.56      470.36     16.99 o 
  -2  -5   7      511.41      509.57     12.64 o 
  -1  -5   7     1426.41     1360.92     25.02 o 
   0  -5   7     1002.78      997.00     16.26 o 
   1  -5   7      522.84      504.30     16.91 o 
   2  -5   7      447.41      453.50     16.98 o 
   3  -5   7       69.10       68.18      8.86 o 
   4  -5   7      129.79      131.40     11.81 o 
   5  -5   7        1.12        4.07      6.00 o 
   6  -5   7       13.07       22.85     11.78 o 
   7  -5   7       16.95       22.45     13.79 o 
  -8  -4   7        0.26       -1.37      8.63 o 
  -7  -4   7       49.73       47.44     10.18 o 
  -6  -4   7        0.03       -1.98      5.58 o 
  -5  -4   7      285.34      287.27     16.02 o 
  -4  -4   7       54.47       56.94      8.26 o 
  -3  -4   7       24.24       23.23      5.80 o 
  -2  -4   7      259.73      252.74      8.87 o 
  -1  -4   7       71.88       81.73      5.68 o 
   0  -4   7      332.23      382.08     10.25 o 
   1  -4   7       78.24       78.34      5.63 o 
   2  -4   7     2241.44     2419.55     35.62 o 
   3  -4   7        4.87        9.95      5.30 o 
   4  -4   7       92.21       98.28     10.19 o 
   5  -4   7       50.57       51.11      8.88 o 
   6  -4   7       63.53       72.18     16.31 o 
   7  -4   7       86.73       91.31     19.03 o 
  -8  -3   7        5.67        4.54      8.63 o 
  -7  -3   7       37.78       47.41     10.62 o 
  -6  -3   7       78.91       85.47     11.00 o 
  -5  -3   7       23.36       20.79      6.52 o 
  -4  -3   7       93.68       92.35      9.50 o 
  -3  -3   7       44.37       31.70      6.08 o 
  -2  -3   7       23.87       22.35      3.58 o 
  -1  -3   7       53.39       62.52      4.79 o 
   0  -3   7      299.18      317.46      9.16 o 
   1  -3   7     2232.86     2320.03     23.60 o 
   2  -3   7      158.98      171.11      7.50 o 
   3  -3   7      161.36      146.89      7.83 o 
   4  -3   7       21.99       17.22      5.94 o 
   5  -3   7       23.65       15.60      9.06 o 
   6  -3   7       74.17       64.43     15.10 o 
   7  -3   7       57.45       45.40     15.00 o 
  -8  -2   7      182.46      214.31     18.47 o 
  -7  -2   7       19.70       15.61      7.56 o 
  -6  -2   7       86.37       85.45     10.90 o 
  -5  -2   7        0.87       -0.66      4.94 o 
  -4  -2   7        5.10        5.50      4.55 o 
  -3  -2   7      307.39      283.82     13.13 o 
  -2  -2   7      480.97      484.70     10.33 o 
  -1  -2   7      563.66      519.60     11.25 o 
   0  -2   7     2589.16     2619.94     34.87 o 
   1  -2   7        1.00       -0.57      2.36 o 
   2  -2   7       65.44      100.12      6.12 o 
   3  -2   7       22.19       24.66      4.32 o 
   4  -2   7      163.11      177.80      9.16 o 
   5  -2   7       69.88       61.16      8.45 o 
   6  -2   7        4.88       13.69      9.26 o 
   7  -2   7        5.30        5.24      9.97 o 
   8  -2   7        6.83        0.91     10.97 o 
  -8  -1   7        3.53        4.51      7.98 o 
  -7  -1   7       12.10       12.37      7.47 o 
  -6  -1   7       10.51       10.19      6.63 o 
  -5  -1   7      367.82      370.80     17.50 o 
  -4  -1   7       77.03       80.17     10.32 o 
  -3  -1   7      268.80      250.54     12.03 o 
  -2  -1   7      216.43      217.54      8.89 o 
  -1  -1   7     1165.01     1290.99     27.03 o 
   0  -1   7     1577.73     1684.38     18.80 o 
   1  -1   7      388.86      378.21      9.50 o 
   2  -1   7       45.06       40.55      4.15 o 
   3  -1   7      485.91      490.09     12.07 o 
   4  -1   7        0.23       -0.69      3.16 o 
   5  -1   7       61.91       63.92      8.63 o 
   6  -1   7      243.90      248.00     15.47 o 
   7  -1   7        0.09        4.13      8.36 o 
   8  -1   7       12.28       14.30     12.28 o 
  -8   0   7       18.18       20.58      9.75 o 
  -7   0   7       17.99       14.27      7.97 o 
  -6   0   7      116.78      102.47     11.49 o 
  -5   0   7      323.93      324.78     19.08 o 
  -4   0   7      360.80      374.09     16.05 o 
  -3   0   7      156.37      146.49      9.75 o 
  -2   0   7      528.24      566.95     19.58 o 
  -1   0   7     1722.23     1761.69     42.56 o 
   0   0   7        2.91        2.89      2.17 o 
   1   0   7      463.15      498.16     10.50 o 
   2   0   7       32.79       36.45      3.96 o 
   3   0   7        2.83        3.94      2.89 o 
   4   0   7      123.61      115.46      7.32 o 
   5   0   7        6.73       14.21      5.78 o 
   6   0   7      286.25      301.93     16.23 o 
   7   0   7       52.84       61.00     10.35 o 
   8   0   7        0.04        3.12     10.37 o 
  -8   1   7        8.15        9.99      9.16 o 
  -7   1   7       57.76       57.74     10.93 o 
  -6   1   7       71.60       77.42     10.68 o 
  -5   1   7       20.03       14.73      6.32 o 
  -4   1   7      124.45      127.76     10.25 o 
  -3   1   7      405.67      469.59     23.26 o 
  -2   1   7     4303.74     4336.13     67.05 o 
  -1   1   7     1886.07     2055.73     64.18 o 
   0   1   7       64.56       66.24      4.40 o 
   1   1   7      246.44      237.94      7.26 o 
   2   1   7      480.07      429.34      9.77 o 
   3   1   7      342.54      317.23      9.14 o 
   4   1   7       29.72       35.37      6.12 o 
   5   1   7        1.00       -0.15      4.34 o 
   6   1   7        3.80       -1.45      4.71 o 
   7   1   7        2.46        2.50      6.15 o 
   8   1   7       36.28       38.07     10.89 o 
  -8   2   7      110.47      108.07     15.06 o 
  -7   2   7      211.93      218.18     16.83 o 
  -6   2   7       59.80       50.50      9.61 o 
  -5   2   7        0.89        0.47      4.79 o 
  -4   2   7     1016.70     1023.45     28.04 o 
  -3   2   7        2.60       -0.83      3.10 o 
  -2   2   7       69.74       91.58      7.41 o 
  -1   2   7    11656.59    12712.07    340.85 o 
   0   2   7     1587.95     1656.59     21.86 o 
   1   2   7     3040.11     3015.07     23.48 o 
   2   2   7      168.29      178.69      6.26 o 
   3   2   7       61.65       64.12      4.77 o 
   4   2   7      304.11      315.25     13.99 o 
   5   2   7      208.78      189.81     12.39 o 
   6   2   7       46.47       49.61      8.49 o 
   7   2   7      100.85      102.03     11.99 o 
   8   2   7       10.58       13.55      8.61 o 
  -8   3   7       73.81       77.45     14.08 o 
  -7   3   7       84.18       89.86     12.92 o 
  -6   3   7      839.87      889.37     28.58 o 
  -5   3   7        6.04        7.95      5.91 o 
  -4   3   7       25.29       18.52      8.36 o 
  -3   3   7      399.36      366.22     23.36 o 
  -2   3   7      584.30      659.71     10.64 o 
  -1   3   7     4478.72     4815.22    102.80 o 
   0   3   7     1318.03     1288.90     33.21 o 
   1   3   7       88.84      108.12      5.07 o 
   2   3   7      221.75      202.30      8.74 o 
   3   3   7      142.55      136.89      8.96 o 
   4   3   7      513.08      534.04     42.23 o 
   5   3   7     1062.62     1042.91     26.52 o 
   6   3   7       22.63       20.84      6.84 o 
   7   3   7       39.69       36.28      8.79 o 
   8   3   7       45.67       46.96     11.02 o 
  -7   4   7      175.39      202.87     17.08 o 
  -6   4   7      366.65      347.77     19.18 o 
  -5   4   7      806.88      880.34     26.44 o 
  -4   4   7       24.46       13.89      5.79 o 
  -3   4   7      434.23      406.97     19.93 o 
  -2   4   7      428.01      373.16      9.13 o 
  -1   4   7     1279.54     1550.16     17.93 o 
   0   4   7       34.82       28.30      3.34 o 
   1   4   7      643.92      678.26     18.13 o 
   2   4   7      224.66      221.86     10.28 o 
   3   4   7       93.93       86.61      7.66 o 
   4   4   7       11.56        8.99      4.45 o 
   5   4   7        2.27       -0.50      4.37 o 
   6   4   7       45.55       34.72      7.85 o 
   7   4   7       53.40       60.96     10.39 o 
   8   4   7       50.66       44.82     10.81 o 
  -7   5   7      116.84      106.84     13.85 o 
  -6   5   7      101.67       92.30     11.96 o 
  -5   5   7      168.70      177.72     13.49 o 
  -4   5   7       25.74       26.88      7.05 o 
  -3   5   7      170.12      156.37     10.78 o 
  -2   5   7        5.11        4.16      2.68 o 
  -1   5   7      201.14      221.27      7.65 o 
   0   5   7     2647.52     3013.16     25.36 o 
   1   5   7     1849.07     2054.61     45.76 o 
   2   5   7      270.76      250.16     11.06 o 
   3   5   7      383.73      343.88     17.62 o 
   4   5   7       68.34       60.50      7.62 o 
   5   5   7       44.01       42.59      7.62 o 
   6   5   7       33.84       29.15      7.62 o 
   7   5   7        3.14        1.79      6.19 o 
   8   5   7      372.53      354.21     21.28 o 
  -7   6   7      417.30      511.24     27.33 o 
  -6   6   7        8.01        7.67      7.28 o 
  -5   6   7       58.21       62.61      9.61 o 
  -4   6   7      147.32      159.55     12.20 o 
  -3   6   7      334.21      339.83     14.83 o 
  -2   6   7      408.90      379.20     10.74 o 
  -1   6   7     1437.46     1563.58     23.42 o 
   0   6   7      854.37      934.95     15.00 o 
   1   6   7     1897.84     2084.88     34.69 o 
   2   6   7      135.09      130.91      8.68 o 
   3   6   7      112.04       87.97      8.07 o 
   4   6   7        6.25       10.96      5.00 o 
   5   6   7      146.60      132.47     11.35 o 
   6   6   7       64.55       72.26     10.01 o 
   7   6   7       33.35       28.40      8.65 o 
   8   6   7      236.95      200.17     25.97 o 
  -7   7   7       77.87       79.13     19.13 o 
  -6   7   7      196.49      213.86     16.44 o 
  -5   7   7        0.58       -0.98      5.52 o 
  -4   7   7      236.55      245.37     14.65 o 
  -3   7   7      135.26      122.91     10.36 o 
  -2   7   7      338.63      321.34     10.48 o 
  -1   7   7      503.52      484.42     12.04 o 
   0   7   7        1.27       11.06      3.29 o 
   1   7   7      239.74      255.09      8.28 o 
   2   7   7       62.30       66.40     11.28 o 
   3   7   7     1036.21     1033.84     24.10 o 
   4   7   7      790.94      792.16     22.84 o 
   5   7   7        6.17        8.54      5.37 o 
   6   7   7       17.07       14.84      6.84 o 
   7   7   7       38.95       42.24      9.97 o 
   8   7   7        7.93        4.53      8.27 o 
  -7   8   7        7.58        7.05     13.79 o 
  -6   8   7        4.04       12.48     10.77 o 
  -5   8   7      113.48      112.08     16.06 o 
  -4   8   7      244.73      233.32     14.69 o 
  -3   8   7       16.10       12.80      6.23 o 
  -2   8   7       16.34       17.81      4.41 o 
  -1   8   7       70.99       63.48      5.61 o 
   0   8   7        2.67        0.10      2.78 o 
   1   8   7      325.97      328.59      9.85 o 
   2   8   7        1.40        4.21      4.02 o 
   3   8   7       64.26       50.72      7.43 o 
   4   8   7       54.18       48.89      7.89 o 
   5   8   7      498.90      476.97     19.90 o 
   6   8   7       74.83       81.97     10.64 o 
   7   8   7        6.61        9.33      7.29 o 
   8   8   7        8.06        4.42      8.27 o 
  -6   9   7       72.21       73.80     17.72 o 
  -5   9   7       35.30       34.13     13.29 o 
  -4   9   7       24.22       31.51     11.18 o 
  -3   9   7        3.05       10.10      6.16 o 
  -2   9   7        2.03        0.49      3.94 o 
  -1   9   7       30.98       27.88      4.76 o 
   0   9   7      613.09      603.06     16.14 o 
   1   9   7       90.13      104.06      5.67 o 
   2   9   7        5.15        3.03      3.91 o 
   3   9   7     1158.17     1074.60     25.98 o 
   4   9   7       17.10       10.44      6.10 o 
   5   9   7        1.17       -0.53      4.53 o 
   6   9   7        0.10       -1.67      5.64 o 
   7   9   7        3.20        5.74      7.13 o 
   8   9   7       27.48       24.42     10.03 o 
  -6  10   7       38.03       32.32     15.40 o 
  -5  10   7        0.19        1.61      9.36 o 
  -4  10   7      141.23      124.64     18.52 o 
  -3  10   7      367.37      387.50     26.48 o 
  -2  10   7       40.64       32.55      5.68 o 
  -1  10   7     1013.33     1045.29     23.50 o 
   0  10   7      166.77      174.39      7.53 o 
   1  10   7        8.57        3.89      2.97 o 
   2  10   7       98.00       95.16      9.19 o 
   3  10   7       44.40       48.11      7.93 o 
   4  10   7        1.69        5.09      5.32 o 
   5  10   7        5.71        8.61      6.41 o 
   6  10   7        5.00        1.79      6.29 o 
   7  10   7       32.64       30.30     11.48 o 
   8  10   7        3.70        5.07      8.97 o 
  -5  11   7       48.32       42.99     14.60 o 
  -4  11   7       29.89       19.53     11.78 o 
  -3  11   7      113.77      109.33     16.71 o 
  -2  11   7      116.33      111.38     10.56 o 
  -1  11   7      301.57      328.56     12.43 o 
   0  11   7      742.85      741.70     14.60 o 
   1  11   7     1070.58     1096.57     19.98 o 
   2  11   7       17.13       13.44      5.76 o 
   3  11   7       99.54       94.19      9.96 o 
   4  11   7       11.01       13.05      7.85 o 
   5  11   7       29.22       30.57      8.13 o 
   6  11   7       91.88       91.75     12.39 o 
   7  11   7       22.00       20.69      9.04 o 
  -5  12   7        3.99        8.05     12.38 o 
  -4  12   7       78.88       78.83     16.91 o 
  -3  12   7        4.17       -1.51      8.66 o 
  -2  12   7      170.86      148.23     12.38 o 
  -1  12   7     1353.62     1313.78     24.78 o 
   0  12   7       23.96       16.84      5.10 o 
   1  12   7     1587.59     1661.37     32.52 o 
   2  12   7        6.47       -0.04      4.71 o 
   3  12   7        0.75        0.30      5.26 o 
   4  12   7      148.24      137.67     12.66 o 
   5  12   7       18.83       21.83      8.15 o 
   6  12   7        8.43        6.39      7.83 o 
   7  12   7       47.56       57.02     12.10 o 
  -4  13   7       24.03       24.75      7.94 o 
  -3  13   7      187.57      174.26     15.23 o 
  -2  13   7      142.66      119.23     13.39 o 
  -1  13   7       46.90       66.27      7.79 o 
   0  13   7       59.76       48.93      6.95 o 
   1  13   7        7.17        5.74      8.56 o 
   2  13   7       51.19       60.29      9.18 o 
   3  13   7      217.98      260.99     15.49 o 
   4  13   7       27.43       14.71      7.16 o 
   5  13   7       78.37       68.91     11.31 o 
   6  13   7        2.75        3.08      8.03 o 
   7  13   7        4.66        4.85      9.22 o 
  -4  14   7       11.62        5.57      8.71 o 
  -3  14   7       40.19       48.26     11.06 o 
  -2  14   7        9.52        8.04      5.92 o 
  -1  14   7      437.90      467.69     16.97 o 
   0  14   7      383.04      358.85     18.03 o 
   1  14   7      951.16      853.13     39.26 o 
   2  14   7      265.55      278.97     24.36 o 
   3  14   7      482.58      501.58     21.32 o 
   4  14   7      419.14      443.45     24.72 o 
   5  14   7       21.67       19.49      8.88 o 
   6  14   7        9.02       12.09      9.08 o 
  -3  15   7      116.40      119.52     15.06 o 
  -2  15   7        0.02        2.13      5.74 o 
  -1  15   7       20.09       21.53      8.33 o 
   0  15   7        5.56       11.58     10.67 o 
   1  15   7       91.98      101.98     17.72 o 
   2  15   7       67.84       51.65     14.20 o 
   3  15   7      127.90      136.01     20.24 o 
   4  15   7      260.77      295.48     27.69 o 
   5  15   7       29.37       28.84     10.02 o 
   6  15   7       57.97       68.56     13.27 o 
  -2  16   7       81.75       62.82     12.27 o 
  -1  16   7       74.27       73.69     12.00 o 
   0  16   7       15.07       10.17     11.38 o 
   1  16   7       22.21       20.94     12.58 o 
   2  16   7        0.67        1.81      9.66 o 
   3  16   7      122.02      121.92     20.84 o 
   4  16   7      105.11      138.93     22.15 o 
   5  16   7      212.08      214.24     26.58 o 
  -1  17   7       23.67       27.88     10.57 o 
   0  17   7      119.73      144.87     22.25 o 
   1  17   7       21.47       15.40     13.59 o 
   2  17   7        0.89        4.33     11.18 o 
   3  17   7        4.34        2.11     10.47 o 
   4  17   7       22.04       16.91     14.40 o 
   0  18   7        3.37       10.57     13.89 o 
   1  18   7        4.38       -1.21     13.49 o 
   2  18   7        6.50        2.01     11.88 o 
   3  18   7       27.87       28.39     16.51 o 
  -3 -14   8        0.63        8.66     13.89 o 
  -2 -14   8      368.02      404.14     23.75 o 
  -1 -14   8        1.28        1.79      8.94 o 
   0 -14   8       10.82       15.79      9.69 o 
  -4 -13   8       20.09       27.18     14.30 o 
  -3 -13   8      125.47      142.46     22.85 o 
  -2 -13   8       75.87       72.05     12.46 o 
  -1 -13   8       10.24        6.66      7.94 o 
   0 -13   8        0.42        4.83      7.54 o 
   1 -13   8       26.51       28.57     10.71 o 
   2 -13   8       30.14       37.76     12.01 o 
  -5 -12   8        7.24       15.10     12.69 o 
  -4 -12   8       10.47       11.98     10.97 o 
  -3 -12   8        9.70        4.33     10.67 o 
  -2 -12   8        1.25       -3.26      6.23 o 
  -1 -12   8        4.54        8.28      7.51 o 
   0 -12   8      232.52      231.37     17.62 o 
   1 -12   8       15.84       16.13      8.76 o 
   2 -12   8        6.94       10.41      8.34 o 
   3 -12   8       36.98       46.75     12.63 o 
  -5 -11   8        0.01       -0.20     10.67 o 
  -4 -11   8      205.09      223.20     24.36 o 
  -3 -11   8       10.99        3.93     10.27 o 
  -2 -11   8        0.07        3.69      6.51 o 
  -1 -11   8      194.06      223.45     16.04 o 
   0 -11   8        1.22        3.02      6.53 o 
   1 -11   8       31.26       41.87     10.08 o 
   2 -11   8       14.91        6.42      7.66 o 
   3 -11   8        0.04       -2.87      6.87 o 
   4 -11   8       16.29       12.13     10.02 o 
  -6 -10   8       93.62      103.90     20.14 o 
  -5 -10   8      134.62      136.72     20.54 o 
  -4 -10   8        2.45        4.93      9.77 o 
  -3 -10   8       15.15       27.08     12.08 o 
  -2 -10   8      256.11      280.62     16.54 o 
  -1 -10   8      118.26      136.29     12.80 o 
   0 -10   8      178.68      141.44     13.38 o 
   1 -10   8      117.62      103.33     12.44 o 
   2 -10   8      247.32      255.33     17.82 o 
   3 -10   8       23.27       17.89      8.51 o 
   4 -10   8        5.23        3.08      8.50 o 
  -6  -9   8        7.65       12.46      8.94 o 
  -5  -9   8        5.29        4.13      9.06 o 
  -4  -9   8        9.22        7.55      9.36 o 
  -3  -9   8        0.53        0.10      7.65 o 
  -2  -9   8       53.24       52.89      9.77 o 
  -1  -9   8       11.90       14.81      6.40 o 
   0  -9   8       60.80       50.55      9.07 o 
   1  -9   8      660.85      620.82     23.81 o 
   2  -9   8       84.99       84.84     11.60 o 
   3  -9   8      232.69      272.75     18.07 o 
   4  -9   8        7.06       -0.62      7.30 o 
   5  -9   8       86.72       96.01     14.52 o 
  -7  -8   8       63.41       70.94     13.43 o 
  -6  -8   8       41.04       57.09     11.41 o 
  -5  -8   8      361.83      355.72     19.26 o 
  -4  -8   8      798.83      837.97     26.05 o 
  -3  -8   8      228.24      228.94     21.44 o 
  -2  -8   8      712.44      711.02     29.55 o 
  -1  -8   8      361.15      336.16     24.56 o 
   0  -8   8       29.68       24.10      7.04 o 
   1  -8   8      505.91      474.79     44.20 o 
   2  -8   8       27.47       21.91      7.71 o 
   3  -8   8       14.03       15.27      7.42 o 
   4  -8   8       30.37       27.18     12.48 o 
   5  -8   8        5.90        8.79      8.82 o 
  -7  -7   8       32.08       36.38     10.61 o 
  -6  -7   8        6.48        4.41      7.09 o 
  -5  -7   8        7.88       17.50      7.62 o 
  -4  -7   8      255.31      218.64     14.38 o 
  -3  -7   8      264.93      304.51     15.34 o 
  -2  -7   8      101.37      106.55      9.92 o 
  -1  -7   8       97.15       95.55      9.86 o 
   0  -7   8      933.43      993.62     25.93 o 
   1  -7   8      256.53      240.03     14.51 o 
   2  -7   8      558.95      547.10     21.07 o 
   3  -7   8        0.19       -0.22      5.43 o 
   4  -7   8        9.47        9.71      6.99 o 
   5  -7   8       57.02       62.28     11.60 o 
   6  -7   8      135.93      125.24     22.75 o 
  -7  -6   8        4.57        5.18      7.58 o 
  -6  -6   8        6.74        5.12      7.04 o 
  -5  -6   8       81.38       69.05     10.36 o 
  -4  -6   8      374.55      357.39     17.34 o 
  -3  -6   8       27.89       22.10      6.87 o 
  -2  -6   8       96.50      101.93      7.30 o 
  -1  -6   8      436.79      410.27     15.98 o 
   0  -6   8      548.74      538.17     18.59 o 
   1  -6   8      780.79      775.50     22.70 o 
   2  -6   8      259.10      245.28     14.26 o 
   3  -6   8      136.25      128.35     11.89 o 
   4  -6   8       90.69       97.40     11.57 o 
   5  -6   8       25.96       32.70      9.38 o 
   6  -6   8        1.53        0.91     10.87 o 
  -7  -5   8       12.27        7.97      8.02 o 
  -6  -5   8      261.58      274.00     17.76 o 
  -5  -5   8      239.42      211.61     14.63 o 
  -4  -5   8      400.57      401.98     17.89 o 
  -3  -5   8      543.44      569.00     19.39 o 
  -2  -5   8      210.98      212.25      9.41 o 
  -1  -5   8       16.95       15.80      4.28 o 
   0  -5   8      578.75      575.94     13.55 o 
   1  -5   8       85.67       83.58      8.59 o 
   2  -5   8      810.55      808.75     22.96 o 
   3  -5   8      277.30      280.19     15.20 o 
   4  -5   8        3.83        4.51      5.60 o 
   5  -5   8        2.66        2.21      8.86 o 
   6  -5   8        0.01       -1.81     10.07 o 
   7  -5   8       37.40       47.92     18.02 o 
  -7  -4   8        0.05        0.45      6.91 o 
  -6  -4   8      119.38      139.69     13.60 o 
  -5  -4   8      570.17      567.74     32.27 o 
  -4  -4   8      117.12      119.54     11.02 o 
  -3  -4   8       33.73       30.98      6.66 o 
  -2  -4   8        7.21        7.32      3.51 o 
  -1  -4   8      295.45      261.35      9.42 o 
   0  -4   8      605.70      613.93     13.52 o 
   1  -4   8      578.90      559.35     12.95 o 
   2  -4   8       15.63       22.15      5.98 o 
   3  -4   8      266.09      266.09     14.23 o 
   4  -4   8      140.19      132.34     11.82 o 
   5  -4   8      254.15      263.27     23.36 o 
   6  -4   8        9.42        8.36     10.67 o 
   7  -4   8       82.59       74.50     18.83 o 
  -8  -3   8       61.71       99.77     20.74 o 
  -7  -3   8       39.14       27.37      9.22 o 
  -6  -3   8       28.41       37.49      9.32 o 
  -5  -3   8      234.24      225.78     14.91 o 
  -4  -3   8       17.59       18.23      6.38 o 
  -3  -3   8     1107.99     1063.05     41.93 o 
  -2  -3   8       39.66       41.70      4.62 o 
  -1  -3   8      178.47      186.10      7.92 o 
   0  -3   8      542.88      534.17     13.67 o 
   1  -3   8       77.21       77.64      5.82 o 
   2  -3   8      295.84      270.00      9.64 o 
   3  -3   8      170.87      160.55     16.56 o 
   4  -3   8      414.13      390.85     16.97 o 
   5  -3   8      289.22      281.39     23.86 o 
   6  -3   8      276.99      268.60     24.67 o 
   7  -3   8        0.58       -2.72     10.17 o 
  -8  -2   8        0.94        0.41      8.59 o 
  -7  -2   8       36.62       39.74     10.14 o 
  -6  -2   8      207.93      180.72     14.70 o 
  -5  -2   8      615.62      623.72     22.81 o 
  -4  -2   8       37.48       35.04      7.30 o 
  -3  -2   8      148.71      142.92     23.31 o 
  -2  -2   8     1432.55     1369.99     42.91 o 
  -1  -2   8       12.32       16.33      3.41 o 
   0  -2   8      720.06      646.45     13.08 o 
   1  -2   8        5.83        2.77      2.69 o 
   2  -2   8       68.75       64.73      5.45 o 
   3  -2   8      446.09      430.81     12.31 o 
   4  -2   8        1.39       -2.04      3.57 o 
   5  -2   8        8.59        1.21      7.55 o 
   6  -2   8       28.89       23.96     11.58 o 
   7  -2   8      143.03      145.21     24.21 o 
  -8  -1   8       12.46       16.70     10.26 o 
  -7  -1   8       31.37       43.29     10.27 o 
  -6  -1   8       11.47       10.55      6.58 o 
  -5  -1   8        3.28        2.05      5.23 o 
  -4  -1   8       11.20        8.38      5.20 o 
  -3  -1   8      115.60      133.64     13.04 o 
  -2  -1   8      520.94      488.24     10.91 o 
  -1  -1   8       13.99        9.91      2.86 o 
   0  -1   8       27.47       24.84      3.71 o 
   1  -1   8        6.74        2.65      2.67 o 
   2  -1   8      822.80      842.78     15.31 o 
   3  -1   8       52.16       44.79      5.13 o 
   4  -1   8      246.70      252.51     13.23 o 
   5  -1   8      461.91      446.20     18.11 o 
   6  -1   8      172.56      198.23     21.54 o 
   7  -1   8       92.07       85.78     16.91 o 
  -8   0   8        4.24        0.73      9.01 o 
  -7   0   8       66.80       88.27     12.49 o 
  -6   0   8      133.99      139.13     13.38 o 
  -5   0   8      117.12      107.36     11.14 o 
  -4   0   8       47.19       47.64      7.76 o 
  -3   0   8      879.27      885.13     22.64 o 
  -2   0   8      478.40      388.62     14.31 o 
  -1   0   8        5.11        2.96      2.41 o 
   0   0   8     1319.95     1429.52     20.02 o 
   1   0   8       52.19       59.42      4.74 o 
   2   0   8      766.36      755.32     14.00 o 
   3   0   8       61.68       42.56      4.86 o 
   4   0   8       24.69       21.88      6.00 o 
   5   0   8      181.52      180.46     12.71 o 
   6   0   8        1.57        2.80      5.55 o 
   7   0   8       55.71       62.12     15.40 o 
   8   0   8       12.90        4.43     11.58 o 
  -8   1   8        0.40       -2.29      8.31 o 
  -7   1   8       91.07       84.58     12.33 o 
  -6   1   8      301.91      294.79     17.80 o 
  -5   1   8       47.04       48.40      8.63 o 
  -4   1   8      610.15      573.30     20.08 o 
  -3   1   8     1227.18     1186.91     25.98 o 
  -2   1   8      782.28      805.88     19.86 o 
  -1   1   8      835.03     1050.69     34.28 o 
   0   1   8      155.27      147.02      6.83 o 
   1   1   8      692.25      728.08     13.03 o 
   2   1   8       87.75       76.13      5.39 o 
   3   1   8      513.66      523.43     12.07 o 
   4   1   8      156.29      157.04     10.82 o 
   5   1   8       88.54       84.16      9.50 o 
   6   1   8       35.38       38.18      8.15 o 
   7   1   8      192.33      218.25     16.08 o 
   8   1   8       19.86       14.20     12.18 o 
  -7   2   8        2.39       -0.37      7.20 o 
  -6   2   8       24.93       23.56      8.04 o 
  -5   2   8      202.89      199.68     13.76 o 
  -4   2   8        8.48        5.07      4.99 o 
  -3   2   8     2447.30     2612.78     79.23 o 
  -2   2   8      200.25      207.74     10.78 o 
  -1   2   8      166.55      180.55      7.21 o 
   0   2   8       61.40       80.60      5.75 o 
   1   2   8     3480.05     3842.02     45.68 o 
   2   2   8     1126.02     1193.81     15.92 o 
   3   2   8      486.62      472.23     16.01 o 
   4   2   8        1.63        1.56      3.82 o 
   5   2   8        5.25        6.96      5.15 o 
   6   2   8      502.60      522.77     29.40 o 
   7   2   8        6.61        4.25      6.17 o 
   8   2   8        0.01       -0.73      7.81 o 
  -7   3   8        9.21       12.73      8.77 o 
  -6   3   8       21.10       17.53      7.74 o 
  -5   3   8      511.91      510.47     20.71 o 
  -4   3   8      198.45      191.45     12.92 o 
  -3   3   8       69.38       72.88      8.21 o 
  -2   3   8        7.85        3.58      3.79 o 
  -1   3   8      251.72      217.04      7.39 o 
   0   3   8     3054.63     3377.54     57.89 o 
   1   3   8      471.15      478.59     12.63 o 
   2   3   8       16.42       16.35      2.84 o 
   3   3   8     2081.33     2023.29     32.28 o 
   4   3   8        0.09        2.94      4.04 o 
   5   3   8       74.96       64.62      8.77 o 
   6   3   8      363.21      384.29     24.16 o 
   7   3   8      137.38      124.15     13.13 o 
   8   3   8      232.45      254.87     19.00 o 
  -7   4   8       14.34        9.51      8.17 o 
  -6   4   8      161.12      142.26     13.99 o 
  -5   4   8        0.70        2.87      5.59 o 
  -4   4   8      733.44      747.58     23.31 o 
  -3   4   8      740.18      779.45     21.96 o 
  -2   4   8       72.82       59.27      4.93 o 
  -1   4   8      188.80      253.86      8.18 o 
   0   4   8        0.97       -1.40      2.18 o 
   1   4   8      391.70      427.67     11.37 o 
   2   4   8       61.34       62.15      4.81 o 
   3   4   8      248.59      257.83     16.01 o 
   4   4   8      450.04      422.46     16.69 o 
   5   4   8        3.33        6.36      5.09 o 
   6   4   8      284.15      259.83     15.73 o 
   7   4   8        4.95       12.52      7.19 o 
   8   4   8       91.82       95.13     13.61 o 
  -7   5   8       29.33       39.51     11.21 o 
  -6   5   8      114.48      104.20     12.71 o 
  -5   5   8      302.96      337.28     17.93 o 
  -4   5   8       63.19       58.93      9.04 o 
  -3   5   8       58.47       54.23      8.96 o 
  -2   5   8     1403.54     1470.75     35.96 o 
  -1   5   8      324.04      322.19      9.37 o 
   0   5   8       49.03       58.44      4.70 o 
   1   5   8      348.51      378.12     10.44 o 
   2   5   8       35.30       20.91      5.54 o 
   3   5   8      291.13      270.00     12.85 o 
   4   5   8       10.05        8.55      4.77 o 
   5   5   8       47.20       42.75      7.74 o 
   6   5   8      335.83      328.02     17.72 o 
   7   5   8        2.86        2.05      6.40 o 
   8   5   8       50.29       49.72     11.21 o 
  -7   6   8       12.89        4.42      8.86 o 
  -6   6   8        0.67        1.37      7.10 o 
  -5   6   8      978.53     1033.72     30.12 o 
  -4   6   8      130.84      131.07     11.49 o 
  -3   6   8      210.39      217.63     13.28 o 
  -2   6   8      166.00      166.85      7.96 o 
  -1   6   8      298.35      272.86     10.99 o 
   0   6   8      101.12       96.11      5.86 o 
   1   6   8     1294.15     1273.42     22.11 o 
   2   6   8       87.71       94.27     10.77 o 
   3   6   8      100.33       91.33      8.72 o 
   4   6   8       47.13       39.22      7.23 o 
   5   6   8        0.53        0.90      4.71 o 
   6   6   8       44.48       55.70      9.57 o 
   7   6   8       19.97       22.71      8.44 o 
   8   6   8        7.04        4.89      8.09 o 
  -7   7   8       33.15       33.73     16.41 o 
  -6   7   8      149.63      175.24     15.90 o 
  -5   7   8      735.48      701.15     25.68 o 
  -4   7   8       24.12       19.18      7.33 o 
  -3   7   8     1209.61     1261.04     40.62 o 
  -2   7   8      131.94      131.89      7.83 o 
  -1   7   8        0.03        0.62      2.98 o 
   0   7   8      610.94      662.49     13.81 o 
   1   7   8      180.50      198.69      7.68 o 
   2   7   8      282.75      287.94     13.10 o 
   3   7   8      329.65      333.53     14.80 o 
   4   7   8       11.47        8.20      5.43 o 
   5   7   8        6.93        6.26      5.44 o 
   6   7   8       12.89       17.85      7.33 o 
   7   7   8       25.35       24.15      8.42 o 
   8   7   8       24.20       11.94      8.97 o 
  -6   8   8        4.06       -1.71      9.46 o 
  -5   8   8        7.67        3.91      6.69 o 
  -4   8   8       14.78       16.63      7.22 o 
  -3   8   8      364.83      340.78     16.47 o 
  -2   8   8       16.43       15.46      4.63 o 
  -1   8   8      629.58      611.03     18.69 o 
   0   8   8        6.87        7.71      3.43 o 
   1   8   8        0.03        2.79      3.09 o 
   2   8   8      918.69      989.67     38.36 o 
   3   8   8       43.97       26.61      6.22 o 
   4   8   8       29.81       27.12      7.01 o 
   5   8   8        0.89       -3.01      5.10 o 
   6   8   8       23.56       23.73      8.08 o 
   7   8   8       46.33       51.54     10.74 o 
   8   8   8       25.05       15.02      9.49 o 
  -6   9   8        0.22        1.31      9.87 o 
  -5   9   8      408.26      423.24     31.01 o 
  -4   9   8        0.13       -1.27      5.75 o 
  -3   9   8      756.23      702.72     28.39 o 
  -2   9   8      234.04      258.80     10.96 o 
  -1   9   8      602.68      633.21     15.40 o 
   0   9   8        0.19       -0.03      3.19 o 
   1   9   8      281.19      258.90      8.09 o 
   2   9   8        1.43        1.05      4.21 o 
   3   9   8       12.88        6.74      5.08 o 
   4   9   8        1.59       -0.88      5.01 o 
   5   9   8        7.08        8.53      6.32 o 
   6   9   8       54.86       42.36      9.15 o 
   7   9   8        1.58       -0.14      6.66 o 
   8   9   8       11.95        4.69      9.18 o 
  -6  10   8        4.67       10.27     13.99 o 
  -5  10   8       24.74       23.05     12.99 o 
  -4  10   8       10.72       18.73     11.07 o 
  -3  10   8     1026.53     1049.60     40.12 o 
  -2  10   8     1204.09     1328.89     23.43 o 
  -1  10   8      586.38      592.30     15.63 o 
   0  10   8       33.88       28.76      5.13 o 
   1  10   8       22.98       18.24      5.86 o 
   2  10   8      121.10      102.36     10.57 o 
   3  10   8        0.53        1.46      5.13 o 
   4  10   8      186.47      160.68     12.65 o 
   5  10   8       35.23       49.40      9.35 o 
   6  10   8       58.08       72.02     11.21 o 
   7  10   8      162.55      169.07     16.18 o 
  -5  11   8       11.45        7.85     11.78 o 
  -4  11   8        5.98        5.84     10.37 o 
  -3  11   8      146.81      153.53     19.43 o 
  -2  11   8        0.40       -0.47      5.20 o 
  -1  11   8     1852.78     1851.25     30.73 o 
   0  11   8      324.58      294.91      9.91 o 
   1  11   8       39.94       41.76      7.62 o 
   2  11   8       39.74       39.15      7.66 o 
   3  11   8       64.89       62.70      9.08 o 
   4  11   8      643.26      658.76     31.16 o 
   5  11   8      107.08      124.99     12.85 o 
   6  11   8       34.57       22.53      8.64 o 
   7  11   8       16.74       21.66      9.31 o 
  -5  12   8        0.26        3.52     11.78 o 
  -4  12   8       27.30       27.28     13.09 o 
  -3  12   8       21.32       13.09     10.17 o 
  -2  12   8      304.89      266.02     15.75 o 
  -1  12   8      134.93      133.89      9.30 o 
   0  12   8       12.34       20.13      4.50 o 
   1  12   8     2122.76     2251.88    132.09 o 
   2  12   8        2.70        0.65      5.52 o 
   3  12   8       45.24       33.62      7.72 o 
   4  12   8       51.08       32.59      8.36 o 
   5  12   8      262.78      248.89     21.54 o 
   6  12   8        1.34        3.04      7.56 o 
   7  12   8        5.29        4.18      7.98 o 
  -4  13   8       21.54       25.07     14.30 o 
  -3  13   8       19.48       14.80     11.38 o 
  -2  13   8        3.44       -0.08      4.81 o 
  -1  13   8       10.90       14.15      5.44 o 
   0  13   8       12.81       12.54      5.25 o 
   1  13   8        6.23        0.40      5.48 o 
   2  13   8      254.04      215.81     15.76 o 
   3  13   8      427.76      418.53     19.51 o 
   4  13   8       29.88       34.91      9.04 o 
   5  13   8        3.77        5.76      7.22 o 
   6  13   8        0.28       -0.71      7.58 o 
   7  13   8       16.53       19.70     10.53 o 
  -4  14   8       21.74       36.79     11.57 o 
  -3  14   8        6.51        2.63      7.55 o 
  -2  14   8        1.90        3.27      6.70 o 
  -1  14   8       33.23       29.42      6.94 o 
   0  14   8       27.18       32.12     12.08 o 
   1  14   8       11.23        8.76      9.87 o 
   2  14   8        1.88        5.44      9.06 o 
   3  14   8      145.89      126.18     12.67 o 
   4  14   8        0.07        6.55      7.14 o 
   5  14   8      248.75      272.26     18.76 o 
   6  14   8        5.44        4.15      7.93 o 
  -3  15   8       81.34       94.71     13.99 o 
  -2  15   8        1.43       -4.71      6.60 o 
  -1  15   8      120.89       94.47      9.76 o 
   0  15   8       76.64       83.56     16.71 o 
   1  15   8      138.41      124.94     19.03 o 
   2  15   8        4.53        4.13      9.97 o 
   3  15   8       34.87       37.55     13.69 o 
   4  15   8      148.17      157.31     19.43 o 
   5  15   8        0.03        0.86      8.04 o 
   6  15   8       21.43       25.75     10.68 o 
  -2  16   8        4.32       -2.76      7.98 o 
  -1  16   8       65.68       83.69     12.77 o 
   0  16   8       34.05       28.89     13.89 o 
   1  16   8       24.63       26.68     13.19 o 
   2  16   8       16.81       11.98     11.68 o 
   3  16   8       86.02       78.33     18.12 o 
   4  16   8        4.90        8.56     12.38 o 
   5  16   8        1.34       27.59     15.71 o 
  -1  17   8       58.48       70.88     18.22 o 
   0  17   8        0.00        4.03     11.78 o 
   1  17   8      100.89      142.76     22.45 o 
   2  17   8       41.50       40.07     14.70 o 
   3  17   8       16.76       35.64     15.50 o 
   4  17   8        3.89        8.76     13.99 o 
   1  18   8       24.01       33.12     16.91 o 
   2  18   8       31.67       43.89     18.02 o 
  -3 -13   9       37.22       30.81     16.51 o 
  -2 -13   9        5.04       14.30     13.19 o 
  -1 -13   9       49.03       36.18     10.96 o 
   0 -13   9       29.64       42.50     11.82 o 
   1 -13   9        1.34        7.47     10.37 o 
  -4 -12   9        7.89        7.85     12.79 o 
  -3 -12   9        4.96        5.94     11.58 o 
  -2 -12   9       41.46       42.18     15.00 o 
  -1 -12   9       20.02       14.78      8.46 o 
   0 -12   9        1.40       -0.19      7.10 o 
   1 -12   9       95.05      103.84     14.04 o 
   2 -12   9        0.40       -1.54      8.28 o 
  -5 -11   9        5.71        7.35     12.79 o 
  -4 -11   9       22.61       31.01     13.99 o 
  -3 -11   9      156.08      174.57     22.45 o 
  -2 -11   9       60.93       45.91     14.30 o 
  -1 -11   9       35.62       54.27     10.64 o 
   0 -11   9      209.10      230.51     21.19 o 
   1 -11   9       10.55       17.25      8.56 o 
   2 -11   9      103.72       92.86     13.63 o 
   3 -11   9        5.67       -1.28      7.83 o 
  -5 -10   9        0.18       -0.91      9.97 o 
  -4 -10   9       47.10       56.68     15.71 o 
  -3 -10   9       91.93       95.74     17.32 o 
  -2 -10   9        8.42        8.26     10.07 o 
  -1 -10   9       25.32       16.65      7.85 o 
   0 -10   9       87.94       97.03     12.22 o 
   1 -10   9        0.04       -2.21      6.05 o 
   2 -10   9      393.46      407.90     22.20 o 
   3 -10   9       60.55       78.16     12.92 o 
   4 -10   9       51.00       48.28     12.30 o 
  -6  -9   9       24.20       19.93     13.99 o 
  -5  -9   9       41.55       27.69     13.09 o 
  -4  -9   9      301.79      298.10     25.87 o 
  -3  -9   9      264.21      260.35     24.26 o 
  -2  -9   9        6.65        1.71      8.26 o 
  -1  -9   9      243.78      247.25     15.91 o 
   0  -9   9        9.22       10.70      6.74 o 
   1  -9   9       16.63       26.58      8.50 o 
   2  -9   9        0.75        0.44      6.70 o 
   3  -9   9      203.95      191.31     16.55 o 
   4  -9   9       32.09       36.18     10.70 o 
  -6  -8   9       20.94       14.53      9.18 o 
  -5  -8   9       83.01       83.58     12.05 o 
  -4  -8   9       17.64       10.77     10.27 o 
  -3  -8   9      288.93      296.29     24.56 o 
  -2  -8   9     1690.36     1641.93     52.65 o 
  -1  -8   9        6.70        4.48      5.46 o 
   0  -8   9       27.06       24.42      7.32 o 
   1  -8   9       56.06       48.46      9.56 o 
   2  -8   9      647.06      655.03     24.45 o 
   3  -8   9      178.56      143.99     14.20 o 
   4  -8   9       85.20       80.45     12.53 o 
   5  -8   9        0.04        0.67      9.00 o 
  -7  -7   9        6.81       11.95      9.97 o 
  -6  -7   9      155.43      155.61     15.12 o 
  -5  -7   9        0.03       -1.30      6.15 o 
  -4  -7   9      448.45      487.96     20.77 o 
  -3  -7   9       20.78       14.14      6.76 o 
  -2  -7   9       48.63       26.88     11.07 o 
  -1  -7   9       11.62        3.46      5.20 o 
   0  -7   9       43.26       47.38      8.48 o 
   1  -7   9      119.15      135.77     11.73 o 
   2  -7   9       27.33       32.60      8.04 o 
   3  -7   9        2.51        3.69      6.09 o 
   4  -7   9      108.89      132.96     13.88 o 
   5  -7   9      211.25      215.45     25.27 o 
  -7  -6   9       10.15        4.11      8.67 o 
  -6  -6   9        5.96       12.23      8.21 o 
  -5  -6   9        0.09       -2.84      6.08 o 
  -4  -6   9      875.70      873.42     26.73 o 
  -3  -6   9     1274.28     1234.13     29.59 o 
  -2  -6   9       45.20       46.21      7.87 o 
  -1  -6   9      188.59      176.78     12.04 o 
   0  -6   9       40.03       31.12      7.25 o 
   1  -6   9        9.64        6.80      5.54 o 
   2  -6   9       32.36       34.59      7.96 o 
   3  -6   9      126.46      108.51     11.39 o 
   4  -6   9       73.20       72.33     10.92 o 
   5  -6   9       63.22       59.30     16.31 o 
   6  -6   9        0.40        6.04     13.29 o 
  -7  -5   9       13.22       10.72      8.57 o 
  -6  -5   9       42.64       49.21     10.56 o 
  -5  -5   9       35.01       19.75      7.37 o 
  -4  -5   9      291.82      281.94     16.00 o 
  -3  -5   9      343.18      313.14     15.69 o 
  -2  -5   9     1011.65      984.91     46.81 o 
  -1  -5   9      131.28      136.52      8.64 o 
   0  -5   9      599.54      601.94     19.34 o 
   1  -5   9       27.02       30.03      6.97 o 
   2  -5   9      171.81      168.96     12.21 o 
   3  -5   9      172.20      180.77     13.21 o 
   4  -5   9        8.41        6.78      6.05 o 
   5  -5   9      157.52      149.40     20.84 o 
   6  -5   9       24.51       24.56     13.09 o 
  -7  -4   9        5.92        5.33      8.17 o 
  -6  -4   9      141.25      118.43     13.51 o 
  -5  -4   9       10.65       11.04      6.69 o 
  -4  -4   9       22.58       20.15      6.93 o 
  -3  -4   9      163.25      158.79     12.05 o 
  -2  -4   9      213.30      209.76     12.28 o 
  -1  -4   9        2.01        0.22      3.33 o 
   0  -4   9        1.05        0.48      3.29 o 
   1  -4   9       71.92       65.51      8.11 o 
   2  -4   9        3.48        5.47      4.79 o 
   3  -4   9      154.92      143.12     11.46 o 
   4  -4   9       74.99       78.07     10.18 o 
   5  -4   9       12.76       13.29     10.27 o 
   6  -4   9       86.09       72.99     17.82 o 
   7  -4   9       35.87       26.48     14.80 o 
  -7  -3   9      395.17      386.63     23.05 o 
  -6  -3   9        6.68        9.03      7.13 o 
  -5  -3   9       18.14       10.68      6.58 o 
  -4  -3   9       51.29       46.23      8.50 o 
  -3  -3   9       13.22       15.35      5.98 o 
  -2  -3   9     1343.23     1279.49     35.79 o 
  -1  -3   9        1.25        1.57      3.15 o 
   0  -3   9      121.96      101.60      6.72 o 
   1  -3   9      269.95      241.29      9.51 o 
   2  -3   9      114.01      109.05      7.38 o 
   3  -3   9      290.39      284.91     14.52 o 
   4  -3   9      180.02      155.74     20.44 o 
   5  -3   9       29.04       16.61     10.47 o 
   6  -3   9      236.91      243.33     25.17 o 
   7  -3   9        0.84        1.11     11.68 o 
  -7  -2   9       61.38       56.92     11.53 o 
  -6  -2   9        5.26        2.46      6.11 o 
  -5  -2   9      422.71      423.10     37.15 o 
  -4  -2   9     1008.89     1031.55     27.64 o 
  -3  -2   9      222.89      225.03     14.09 o 
  -2  -2   9      105.86       89.74      8.68 o 
  -1  -2   9     1048.68     1064.14     43.24 o 
   0  -2   9       34.82       32.93      4.50 o 
   1  -2   9      125.62      117.84      7.15 o 
   2  -2   9      573.26      539.14     13.40 o 
   3  -2   9       19.71       20.17      4.59 o 
   4  -2   9      881.96      897.33     37.65 o 
   5  -2   9       27.76       31.61     11.78 o 
   6  -2   9        0.01       -1.61      7.95 o 
   7  -2   9       76.63       86.68     18.42 o 
  -7  -1   9        2.53       -1.43      6.62 o 
  -6  -1   9       37.33       37.68      9.13 o 
  -5  -1   9        1.04        3.94      5.55 o 
  -4  -1   9      182.35      185.85     12.96 o 
  -3  -1   9     1497.39     1492.36     36.44 o 
  -2  -1   9       14.31       12.78      4.83 o 
  -1  -1   9       12.44       18.45      3.71 o 
   0  -1   9        2.51        0.17      2.66 o 
   1  -1   9       40.92       29.46      5.30 o 
   2  -1   9      873.57      885.18     16.47 o 
   3  -1   9        4.67        5.31      3.59 o 
   4  -1   9        0.06        0.76      4.52 o 
   5  -1   9       51.01       43.61      8.36 o 
   6  -1   9       16.94       26.88     11.58 o 
   7  -1   9       24.46       10.97     10.87 o 
  -7   0   9       11.26        6.70      7.29 o 
  -6   0   9      442.51      444.47     21.60 o 
  -5   0   9      150.25      137.90     12.46 o 
  -4   0   9        0.84        1.73      5.13 o 
  -3   0   9      428.65      420.48     17.01 o 
  -2   0   9       12.22        6.33      4.48 o 
  -1   0   9      716.29      709.45     18.94 o 
   0   0   9      609.03      636.43     13.20 o 
   1   0   9      506.50      454.20     11.49 o 
   2   0   9       22.85       26.66      4.33 o 
   3   0   9      831.94      875.52     17.72 o 
   4   0   9       26.32       28.64      6.78 o 
   5   0   9        0.17        0.68      3.66 o 
   6   0   9       77.86       78.53     10.74 o 
   7   0   9        6.34        2.62      9.56 o 
  -7   1   9      167.41      160.71     16.09 o 
  -6   1   9      106.03      114.82     12.97 o 
  -5   1   9      730.23      746.85     33.53 o 
  -4   1   9        2.03        0.73      5.16 o 
  -3   1   9     1187.38     1116.50     31.26 o 
  -2   1   9       51.14       47.54      6.87 o 
  -1   1   9        6.38        1.73      2.37 o 
   0   1   9        7.50        4.33      2.72 o 
   1   1   9      669.40      746.76     14.07 o 
   2   1   9     1117.96     1139.45     19.06 o 
   3   1   9       19.21       16.43      4.17 o 
   4   1   9      108.54      106.68     16.71 o 
   5   1   9      110.41      120.72     10.98 o 
   6   1   9      380.82      394.17     19.32 o 
   7   1   9       29.77       41.80      9.97 o 
   8   1   9       17.76       14.70     12.99 o 
  -7   2   9      332.78      371.84     22.10 o 
  -6   2   9        0.17       -1.83      5.93 o 
  -5   2   9        1.87        0.91      4.93 o 
  -4   2   9      597.50      573.80     21.14 o 
  -3   2   9       61.39       61.93      8.33 o 
  -2   2   9      786.72      721.64     19.85 o 
  -1   2   9     1249.07     1350.86     41.26 o 
   0   2   9     1505.92     1544.29     19.49 o 
   1   2   9      957.38      941.69     15.39 o 
   2   2   9       70.27       64.09      5.18 o 
   3   2   9      537.45      579.96     18.30 o 
   4   2   9        0.09       -0.40      4.06 o 
   5   2   9       15.82       12.67      5.80 o 
   6   2   9        6.65        2.37      5.46 o 
   7   2   9       24.12       11.63      7.50 o 
   8   2   9        1.17       -3.90      7.87 o 
  -7   3   9       27.65       24.24     10.08 o 
  -6   3   9      117.25      123.63     13.35 o 
  -5   3   9        2.07        1.01      5.75 o 
  -4   3   9      251.24      267.98     15.27 o 
  -3   3   9        4.83        4.00      4.92 o 
  -2   3   9       19.27       17.38      4.98 o 
  -1   3   9       16.79       17.03      3.40 o 
   0   3   9      796.21      928.21     15.22 o 
   1   3   9     1092.51     1163.43     18.46 o 
   2   3   9      234.71      240.15     12.63 o 
   3   3   9      280.62      296.32     13.67 o 
   4   3   9       10.91       16.00      5.49 o 
   5   3   9       50.04       48.67      8.36 o 
   6   3   9       92.95       82.25     10.78 o 
   7   3   9      288.63      288.93     18.37 o 
   8   3   9      101.65      113.11     14.61 o 
  -7   4   9        7.25        6.30      7.98 o 
  -6   4   9      136.38      122.12     13.47 o 
  -5   4   9      174.66      182.12     14.44 o 
  -4   4   9      551.96      507.71     20.21 o 
  -3   4   9      417.80      425.42     17.44 o 
  -2   4   9      448.86      464.95     16.61 o 
  -1   4   9        3.04        0.56      2.54 o 
   0   4   9     1226.19     1363.60     18.54 o 
   1   4   9     1483.85     1569.50     23.70 o 
   2   4   9     1035.53     1027.94     22.91 o 
   3   4   9      151.26      141.64     10.21 o 
   4   4   9       26.46       21.16      6.19 o 
   5   4   9       58.75       50.25      8.33 o 
   6   4   9        0.03       -0.99      5.33 o 
   7   4   9      355.65      358.56     20.43 o 
   8   4   9       24.82       21.77      9.57 o 
  -7   5   9      296.71      302.58     21.35 o 
  -6   5   9      402.42      411.90     21.78 o 
  -5   5   9      186.38      171.37     13.95 o 
  -4   5   9     2097.05     2051.19     48.12 o 
  -3   5   9      416.44      414.25     17.19 o 
  -2   5   9        2.70        2.06      4.60 o 
  -1   5   9      379.08      350.23     10.27 o 
   0   5   9      204.48      187.80      7.69 o 
   1   5   9       54.97       58.45      4.91 o 
   2   5   9      322.67      322.89     16.56 o 
   3   5   9     1002.41     1001.85     24.45 o 
   4   5   9        1.97       -0.35      4.30 o 
   5   5   9       28.88       23.84      6.79 o 
   6   5   9        7.66       10.14      6.60 o 
   7   5   9      166.54      151.48     14.87 o 
   8   5   9       22.24       13.32      9.11 o 
  -7   6   9       48.17       48.19     12.63 o 
  -6   6   9       36.15       38.73     10.28 o 
  -5   6   9     1687.08     1795.14     40.17 o 
  -4   6   9     1015.40     1008.45     45.05 o 
  -3   6   9     1231.55     1247.33     55.67 o 
  -2   6   9       16.10       17.97      5.95 o 
  -1   6   9       28.68       23.60      4.23 o 
   0   6   9      178.19      149.06      7.21 o 
   1   6   9        0.11        0.38      2.56 o 
   2   6   9      220.91      223.34     11.82 o 
   3   6   9      308.11      330.77     14.98 o 
   4   6   9        1.39        3.07      4.47 o 
   5   6   9       79.98       80.67      9.88 o 
   6   6   9       22.32       18.66      7.23 o 
   7   6   9        0.62        4.93      7.37 o 
   8   6   9        9.00       11.01      9.15 o 
  -6   7   9       31.58       19.78      9.21 o 
  -5   7   9     1095.24     1169.30     42.33 o 
  -4   7   9      320.60      329.60     28.49 o 
  -3   7   9     2180.80     2265.40     79.79 o 
  -2   7   9      473.73      488.36     27.28 o 
  -1   7   9      355.22      351.10     11.15 o 
   0   7   9      160.03      153.89      7.70 o 
   1   7   9      325.93      318.63     11.98 o 
   2   7   9       38.05       35.56      6.58 o 
   3   7   9      317.64      302.35     14.58 o 
   4   7   9        5.26        7.28      5.15 o 
   5   7   9      304.27      296.30     16.58 o 
   6   7   9      170.11      187.85     14.84 o 
   7   7   9       14.47       13.12      8.19 o 
   8   7   9        2.30        5.29      8.91 o 
  -6   8   9       24.13       23.29      9.88 o 
  -5   8   9        4.78       11.82      8.00 o 
  -4   8   9        0.02       -3.54      5.30 o 
  -3   8   9      839.34      814.53     35.89 o 
  -2   8   9      364.18      362.75     16.23 o 
  -1   8   9      440.77      419.69     12.56 o 
   0   8   9       36.65       28.37      4.69 o 
   1   8   9     1645.33     1603.73     59.85 o 
   2   8   9      102.86      100.35     10.87 o 
   3   8   9      175.73      199.30     12.70 o 
   4   8   9       21.07       16.16      6.05 o 
   5   8   9      278.64      304.28     16.98 o 
   6   8   9       39.85       37.31      9.17 o 
   7   8   9       31.34       29.83      9.40 o 
   8   8   9       87.86      103.15     15.12 o 
  -6   9   9       49.16       38.16     15.81 o 
  -5   9   9      214.96      227.23     25.87 o 
  -4   9   9      316.04      335.19     18.75 o 
  -3   9   9       89.06       97.73     10.76 o 
  -2   9   9       28.70       32.99      7.50 o 
  -1   9   9      494.34      443.60     13.40 o 
   0   9   9        0.85       -1.92      3.29 o 
   1   9   9      954.82     1045.47     25.01 o 
   2   9   9       79.28       96.20      9.46 o 
   3   9   9       59.74       81.13     10.22 o 
   4   9   9        0.90        3.17      5.23 o 
   5   9   9      140.44      123.74     12.21 o 
   6   9   9       46.44       47.48      9.60 o 
   7   9   9       29.02       24.79      9.04 o 
  -5  10   9        0.13        3.12      9.77 o 
  -4  10   9       53.11       60.71     15.40 o 
  -3  10   9        7.57        7.54      6.56 o 
  -2  10   9      194.09      175.20     12.98 o 
  -1  10   9      116.32      102.73      7.86 o 
   0  10   9      611.03      639.68     15.95 o 
   1  10   9      420.79      411.01     17.05 o 
   2  10   9      245.24      254.26     14.12 o 
   3  10   9       28.09       28.05      7.36 o 
   4  10   9        0.20        2.36      5.21 o 
   5  10   9       64.63       58.34     10.04 o 
   6  10   9      150.66      122.80     13.56 o 
   7  10   9       72.93       66.91     12.64 o 
  -5  11   9       32.45       44.10     16.21 o 
  -4  11   9       52.66       51.24     15.30 o 
  -3  11   9      173.94      162.49     20.03 o 
  -2  11   9       18.72       19.23      6.82 o 
  -1  11   9       13.50       15.50      5.15 o 
   0  11   9       11.08        8.13      4.46 o 
   1  11   9       22.89       26.38      7.15 o 
   2  11   9       10.10        4.89      5.57 o 
   3  11   9       10.11       10.02      5.93 o 
   4  11   9        5.12        3.77      5.69 o 
   5  11   9      167.70      141.68     19.98 o 
   6  11   9       18.14       10.72      7.93 o 
   7  11   9       30.80       30.94     10.50 o 
  -5  12   9      141.81      173.06     25.17 o 
  -4  12   9        0.41       -4.63     10.07 o 
  -3  12   9        9.07       11.48     10.67 o 
  -2  12   9      185.39      161.08     18.73 o 
  -1  12   9       73.83       98.86      8.42 o 
   0  12   9       76.22       65.25     10.47 o 
   1  12   9      249.55      218.33     13.89 o 
   2  12   9      360.31      412.83     18.72 o 
   3  12   9        0.24       -1.60      4.91 o 
   4  12   9        0.78        0.14      5.86 o 
   5  12   9      113.54      104.22     12.66 o 
   6  12   9       12.32        7.60      8.07 o 
   7  12   9        4.00        2.48      8.54 o 
  -4  13   9        0.00       -0.60     11.28 o 
  -3  13   9      156.80      175.28     21.85 o 
  -2  13   9       18.84       28.99     11.98 o 
  -1  13   9        0.07       -0.23      4.68 o 
   0  13   9      159.22      168.83     18.93 o 
   1  13   9       15.98        9.81      6.24 o 
   2  13   9        3.72        9.78      6.37 o 
   3  13   9       10.77        3.33      6.01 o 
   4  13   9      307.45      304.12     28.24 o 
   5  13   9        0.04        0.42      7.01 o 
   6  13   9        3.34        2.52      8.08 o 
  -4  14   9        6.54       18.32     15.20 o 
  -3  14   9       43.59       68.24      9.95 o 
  -2  14   9       39.16       44.06     10.03 o 
  -1  14   9       87.33       94.93      9.56 o 
   0  14   9      117.25       82.86     15.81 o 
   1  14   9       67.28       46.31     13.39 o 
   2  14   9       25.16       26.50      8.22 o 
   3  14   9       29.72       26.57      9.56 o 
   4  14   9        4.87        0.98      6.46 o 
   5  14   9        1.07        4.75      7.44 o 
   6  14   9       20.16       32.02     10.64 o 
  -3  15   9        0.13        4.52      8.99 o 
  -2  15   9        2.87        3.11      7.64 o 
  -1  15   9        3.33       -2.72      9.56 o 
   0  15   9      124.32      142.66     19.93 o 
   1  15   9      114.03      102.29     17.52 o 
   2  15   9       27.96       36.24     13.49 o 
   3  15   9       58.09       65.64     16.61 o 
   4  15   9       67.04       55.97     11.14 o 
   5  15   9       36.27       29.57     10.36 o 
  -2  16   9        0.04       -2.26      8.81 o 
  -1  16   9       47.40       89.80     18.22 o 
   0  16   9       29.27       13.99     12.18 o 
   1  16   9       38.38       31.41     13.79 o 
   2  16   9      164.64      164.50     22.25 o 
   3  16   9       31.09       17.92     12.89 o 
   4  16   9        1.01        5.13     11.58 o 
   5  16   9        1.54        1.83      8.65 o 
  -1  17   9      110.90      136.92     22.35 o 
   0  17   9        1.69       -2.82     11.18 o 
   1  17   9       22.67       21.85     13.79 o 
   2  17   9        5.04        4.63     11.88 o 
   3  17   9        4.34       -1.51     12.08 o 
   4  17   9       14.69       15.81     14.80 o 
  -1 -13  10       15.88       23.86     14.70 o 
  -3 -12  10      152.45      148.20     23.76 o 
  -2 -12  10       32.13       27.89     13.99 o 
  -1 -12  10        0.02        2.68      7.97 o 
   0 -12  10       11.51       17.63      9.64 o 
   1 -12  10       61.64       74.35     13.86 o 
  -4 -11  10       70.39       70.88     18.93 o 
  -3 -11  10       19.26       11.28     11.07 o 
  -2 -11  10        5.16        6.95      9.87 o 
  -1 -11  10       21.39       14.85      8.44 o 
   0 -11  10       24.85       27.96      9.39 o 
   1 -11  10        5.81       10.15      8.53 o 
   2 -11  10        3.54        6.23      8.85 o 
  -5 -10  10        1.83        1.61     12.08 o 
  -4 -10  10       45.27       52.65     15.71 o 
  -3 -10  10        0.78        0.40      9.56 o 
  -2 -10  10       43.40       32.52     13.19 o 
  -1 -10  10       43.72       50.45     10.26 o 
   0 -10  10      103.52       95.61     12.59 o 
   1 -10  10       67.41       74.61     19.63 o 
   2 -10  10       40.70       23.43      9.95 o 
   3 -10  10       12.09       14.54      9.50 o 
  -5  -9  10       21.25       23.36     13.39 o 
  -4  -9  10       17.32       15.91     10.67 o 
  -3  -9  10       72.09       55.67     14.70 o 
  -2  -9  10      100.80       94.33     17.52 o 
  -1  -9  10        7.41       11.73      7.07 o 
   0  -9  10       64.15       45.25      9.76 o 
   1  -9  10        3.19        5.12      6.58 o 
   2  -9  10      133.19      147.71     14.95 o 
   3  -9  10       74.79       69.02     12.35 o 
   4  -9  10       49.81       54.72     12.17 o 
  -6  -8  10       20.31       25.22     11.00 o 
  -5  -8  10        0.14        5.03     10.47 o 
  -4  -8  10      229.17      217.66     22.75 o 
  -3  -8  10       70.51       60.30     14.80 o 
  -2  -8  10        0.58       -0.30      7.75 o 
  -1  -8  10        0.09       -1.92      5.32 o 
   0  -8  10       34.64       52.48      9.38 o 
   1  -8  10      230.51      241.47     16.31 o 
   2  -8  10        2.95       -5.76      5.76 o 
   3  -8  10       18.95       12.36      8.07 o 
   4  -8  10       17.36       26.58      9.70 o 
   5  -8  10       36.33       37.85     17.82 o 
  -6  -7  10        4.52        7.97      8.40 o 
  -5  -7  10        1.05        5.66      7.35 o 
  -4  -7  10       34.97       23.36      8.18 o 
  -3  -7  10        4.09        7.25      8.05 o 
  -2  -7  10      456.54      494.52     29.90 o 
  -1  -7  10        3.44        6.20      5.70 o 
   0  -7  10        7.50       16.09      6.73 o 
   1  -7  10       13.93        9.58      6.60 o 
   2  -7  10      423.19      449.28     20.61 o 
   3  -7  10       19.25       19.74      8.10 o 
   4  -7  10       82.32       80.95     12.53 o 
   5  -7  10      126.02      152.32     23.05 o 
  -6  -6  10        5.03        3.73      7.71 o 
  -5  -6  10      270.13      242.17     17.07 o 
  -4  -6  10       95.35       90.61     11.28 o 
  -3  -6  10      288.15      298.03     16.26 o 
  -2  -6  10      185.62      147.89     17.52 o 
  -1  -6  10      274.33      288.35     15.07 o 
   0  -6  10      448.44      456.61     18.82 o 
   1  -6  10      275.97      281.71     15.59 o 
   2  -6  10      164.98      154.66     12.99 o 
   3  -6  10      169.99      160.61     13.94 o 
   4  -6  10      125.47      125.73     13.62 o 
   5  -6  10       18.74       12.08     11.98 o 
  -7  -5  10       81.48       82.97     14.27 o 
  -6  -5  10        1.00       -3.25      6.94 o 
  -5  -5  10       44.91       34.10      9.18 o 
  -4  -5  10       72.94       63.97      9.89 o 
  -3  -5  10       21.57       22.07      7.15 o 
  -2  -5  10     1670.16     1663.05     58.49 o 
  -1  -5  10       45.02       46.26      5.96 o 
   0  -5  10       17.60       18.70      8.46 o 
   1  -5  10      176.19      172.12     12.60 o 
   2  -5  10      168.71      178.33     13.19 o 
   3  -5  10      135.94      134.24     12.06 o 
   4  -5  10      148.05      146.26     13.48 o 
   5  -5  10        4.90        3.62      9.06 o 
   6  -5  10       25.44       31.81     15.00 o 
  -7  -4  10        0.47        7.02      9.02 o 
  -6  -4  10      214.17      191.13     16.42 o 
  -5  -4  10      178.97      156.04     14.01 o 
  -4  -4  10       27.24       24.39      7.65 o 
  -3  -4  10       14.14       10.88      6.23 o 
  -2  -4  10      198.56      187.73     12.46 o 
  -1  -4  10      176.99      178.28     10.67 o 
   0  -4  10      276.14      263.03     10.68 o 
   1  -4  10      737.86      803.15     30.05 o 
   2  -4  10       13.86       19.24      6.55 o 
   3  -4  10        2.45        1.07      5.37 o 
   4  -4  10       66.10       66.35     14.60 o 
   5  -4  10       75.50       77.62     16.91 o 
   6  -4  10        0.23       -1.61      9.66 o 
  -7  -3  10       18.32        9.40      8.66 o 
  -6  -3  10       32.14       34.48      9.79 o 
  -5  -3  10      132.83      130.71     12.86 o 
  -4  -3  10      543.24      540.46     21.35 o 
  -3  -3  10      246.65      228.00     16.96 o 
  -2  -3  10      485.90      478.31     18.09 o 
  -1  -3  10      113.02      120.90      7.66 o 
   0  -3  10      102.93       93.91      6.96 o 
   1  -3  10       37.43       28.04      5.10 o 
   2  -3  10       15.22        8.76      5.37 o 
   3  -3  10      190.88      201.44     18.78 o 
   4  -3  10       32.99       32.01     10.97 o 
   5  -3  10        5.34        7.05      9.46 o 
   6  -3  10       37.84       34.63     13.99 o 
  -7  -2  10        5.53       -0.74      8.31 o 
  -6  -2  10      303.75      286.59     18.43 o 
  -5  -2  10       21.94       13.17      6.57 o 
  -4  -2  10        0.53        2.61      5.47 o 
  -3  -2  10      665.36      679.34     22.13 o 
  -2  -2  10       23.69       16.61      5.98 o 
  -1  -2  10       60.95       53.75      5.57 o 
   0  -2  10        1.67        2.08      3.39 o 
   1  -2  10        0.15        1.90      3.59 o 
   2  -2  10      156.29      137.39      8.14 o 
   3  -2  10       42.10       49.69      6.14 o 
   4  -2  10      159.37      150.91     18.32 o 
   5  -2  10      220.55      179.61     20.74 o 
   6  -2  10       17.09        8.66     10.87 o 
   7  -2  10      144.77      149.10     22.55 o 
  -7  -1  10       69.67       62.03     12.31 o 
  -6  -1  10        5.78        9.64      7.21 o 
  -5  -1  10       49.12       39.64      8.62 o 
  -4  -1  10        2.61        0.38      5.59 o 
  -3  -1  10       55.36       43.76      7.96 o 
  -2  -1  10      354.42      366.43     15.69 o 
  -1  -1  10       82.22       71.27      5.87 o 
   0  -1  10      431.52      394.46     19.50 o 
   1  -1  10      293.00      272.52     10.13 o 
   2  -1  10        1.46        0.98      3.43 o 
   3  -1  10     1022.44     1105.37     20.13 o 
   4  -1  10      193.09      191.26     12.78 o 
   5  -1  10        0.67       -1.91      7.75 o 
   6  -1  10        6.43        1.76      6.11 o 
   7  -1  10       95.61       95.54     18.83 o 
  -7   0  10      110.98      116.95     14.70 o 
  -6   0  10       10.40       14.02      7.98 o 
  -5   0  10      122.23      121.77     12.28 o 
  -4   0  10       63.43       55.80      9.08 o 
  -3   0  10      235.70      202.06     12.99 o 
  -2   0  10      156.23      138.04     10.50 o 
  -1   0  10      226.49      207.74      8.52 o 
   0   0  10      189.68      179.02      8.25 o 
   1   0  10      387.76      382.82     11.37 o 
   2   0  10      109.71      109.06      7.26 o 
   3   0  10        4.13        3.79      4.71 o 
   4   0  10       19.53       15.24      6.08 o 
   5   0  10      329.22      319.58     13.78 o 
   6   0  10       43.48       46.21     13.89 o 
   7   0  10       44.39       38.56     14.70 o 
  -7   1  10      147.99      160.70     16.52 o 
  -6   1  10        0.23        1.43      6.13 o 
  -5   1  10        3.80        2.68      5.55 o 
  -4   1  10      606.21      618.61     38.86 o 
  -3   1  10      298.25      320.19     18.78 o 
  -2   1  10      337.19      294.92     13.84 o 
  -1   1  10      967.38      932.24     24.57 o 
   0   1  10      674.42      689.23     14.21 o 
   1   1  10       61.71       47.45      4.88 o 
   2   1  10      248.75      247.21      8.32 o 
   3   1  10        0.24       -1.80      3.62 o 
   4   1  10        6.99        7.62      5.37 o 
   5   1  10      249.34      234.27     14.64 o 
   6   1  10      282.61      281.50     17.23 o 
   7   1  10      265.78      272.33     27.08 o 
  -7   2  10      159.72      146.44     16.16 o 
  -6   2  10       87.40       82.11     12.16 o 
  -5   2  10      176.41      178.19     14.20 o 
  -4   2  10      636.61      631.64     25.77 o 
  -3   2  10       62.05       74.49      9.04 o 
  -2   2  10      148.31      138.64     10.35 o 
  -1   2  10       69.97       59.71      5.17 o 
   0   2  10      260.41      265.86      9.89 o 
   1   2  10      590.01      542.56     13.05 o 
   2   2  10     1113.88     1233.43     18.64 o 
   3   2  10        0.40       -0.37      3.60 o 
   4   2  10      450.13      459.44     18.49 o 
   5   2  10        0.04        2.55      4.88 o 
   6   2  10       13.21        8.53      6.48 o 
   7   2  10        1.01        0.47      7.22 o 
  -7   3  10      426.57      466.51     25.40 o 
  -6   3  10       79.80       95.84     18.93 o 
  -5   3  10       99.82      106.69     12.10 o 
  -4   3  10        7.70        6.89      6.21 o 
  -3   3  10     1416.73     1460.00     65.24 o 
  -2   3  10      182.21      166.18     11.38 o 
  -1   3  10        1.20        2.59      2.94 o 
   0   3  10      247.76      220.39      8.50 o 
   1   3  10      141.17      129.67      7.26 o 
   2   3  10        1.27       -0.65      3.48 o 
   3   3  10      392.20      377.07     15.59 o 
   4   3  10       19.32       18.07      6.12 o 
   5   3  10      133.70      126.02     15.15 o 
   6   3  10       66.95       65.90     10.41 o 
   7   3  10       37.82       27.60      8.92 o 
  -7   4  10      104.96       94.11     14.54 o 
  -6   4  10       78.89       75.90     12.19 o 
  -5   4  10       93.30      111.00     12.67 o 
  -4   4  10       56.06       62.09      9.61 o 
  -3   4  10      842.37      823.71     24.38 o 
  -2   4  10      428.52      424.58     16.62 o 
  -1   4  10       75.44       78.51      6.00 o 
   0   4  10      107.62       91.89      6.09 o 
   1   4  10       17.54       13.52      4.04 o 
   2   4  10      207.84      209.28     11.57 o 
   3   4  10      638.08      644.96     20.29 o 
   4   4  10       35.16       44.53      7.79 o 
   5   4  10        2.18        5.89      5.57 o 
   6   4  10       70.51       60.44     10.18 o 
   7   4  10       12.32       16.88     10.27 o 
   8   4  10      112.69      105.20     14.91 o 
  -7   5  10      183.81      193.50     18.76 o 
  -6   5  10       59.65       57.74     11.43 o 
  -5   5  10      280.25      261.15     17.51 o 
  -4   5  10      331.80      313.25     22.90 o 
  -3   5  10       22.55       16.45      6.62 o 
  -2   5  10     1887.45     1904.90    104.60 o 
  -1   5  10        6.78        6.32      3.38 o 
   0   5  10        0.19       -0.46      2.72 o 
   1   5  10       41.27       29.21      4.14 o 
   2   5  10       31.56       32.96      6.26 o 
   3   5  10       27.65       20.70      5.90 o 
   4   5  10       29.69       26.82      6.91 o 
   5   5  10      120.72      131.54     12.09 o 
   6   5  10       56.50       60.11     10.47 o 
   7   5  10        3.26        1.34      6.84 o 
   8   5  10       12.86       14.90     10.13 o 
  -6   6  10       26.72       30.75      9.83 o 
  -5   6  10        3.94       -0.22      7.21 o 
  -4   6  10      350.25      343.66     18.26 o 
  -3   6  10      457.69      477.74     19.60 o 
  -2   6  10      114.36      127.02     11.88 o 
  -1   6  10     1276.81     1305.17     34.86 o 
   0   6  10       13.06        9.47      3.49 o 
   1   6  10        0.99        1.03      4.02 o 
   2   6  10      302.83      280.42     13.65 o 
   3   6  10        6.00        9.34      4.88 o 
   4   6  10       15.02       14.13      5.83 o 
   5   6  10        0.24        0.05      5.01 o 
   6   6  10       22.78       36.55      9.04 o 
   7   6  10       17.17       18.44      8.76 o 
   8   6  10       11.29        3.24      9.31 o 
  -6   7  10        0.06        0.17      8.14 o 
  -5   7  10      110.02      109.45     13.02 o 
  -4   7  10        1.13       -1.46      6.05 o 
  -3   7  10     1169.75     1168.45     43.74 o 
  -2   7  10      934.90      958.73     25.37 o 
  -1   7  10      234.31      222.32      9.49 o 
   0   7  10      362.26      390.01     12.39 o 
   1   7  10      821.64      838.10     22.95 o 
   2   7  10      712.39      749.03     27.84 o 
   3   7  10       92.64       85.09      9.32 o 
   4   7  10      108.62      100.13     10.46 o 
   5   7  10       17.70       11.59      6.30 o 
   6   7  10       26.33       21.38      7.80 o 
   7   7  10       16.82       14.96      8.45 o 
  -6   8  10       50.60       62.69     12.98 o 
  -5   8  10        0.04       -4.92      6.58 o 
  -4   8  10       18.49       10.33      7.38 o 
  -3   8  10      366.18      370.34     19.33 o 
  -2   8  10        6.86        1.40      5.40 o 
  -1   8  10      178.76      174.32      9.14 o 
   0   8  10      120.20       95.39      7.13 o 
   1   8  10      347.64      354.23     15.43 o 
   2   8  10       94.23       71.59      8.51 o 
   3   8  10        1.01       -0.02      4.62 o 
   4   8  10        4.14       -0.10      4.96 o 
   5   8  10      252.02      241.96     15.98 o 
   6   8  10        6.07        1.40      6.37 o 
   7   8  10        5.69        6.53      8.04 o 
  -6   9  10       42.15       43.79     17.72 o 
  -5   9  10        2.43        2.91      7.96 o 
  -4   9  10      132.36      149.81     14.12 o 
  -3   9  10      724.87      691.67     47.17 o 
  -2   9  10       59.61       44.93      8.07 o 
  -1   9  10       51.72       61.89      6.67 o 
   0   9  10      210.46      197.12      9.49 o 
   1   9  10       64.74       80.45      9.04 o 
   2   9  10      653.42      705.88     22.13 o 
   3   9  10        0.11       -0.76      4.94 o 
   4   9  10      157.44      177.40     13.31 o 
   5   9  10       70.86       61.77     10.87 o 
   6   9  10       94.43       87.33     12.20 o 
   7   9  10       57.22       60.11     11.70 o 
  -5  10  10        0.29       -2.92     10.07 o 
  -4  10  10        0.83       -2.19      6.82 o 
  -3  10  10      263.90      269.66     16.54 o 
  -2  10  10        3.29        1.24      5.41 o 
  -1  10  10       54.56       53.53      6.60 o 
   0  10  10       15.62        5.37      5.55 o 
   1  10  10      249.07      275.59     14.91 o 
   2  10  10       67.63       74.96     12.69 o 
   3  10  10       68.26       69.73      9.64 o 
   4  10  10       27.72       21.29      7.47 o 
   5  10  10       71.09       72.36     10.76 o 
   6  10  10       22.25       19.36      8.61 o 
   7  10  10       87.20      102.89     14.59 o 
  -5  11  10       14.46       22.35     14.60 o 
  -4  11  10        4.62        2.01      9.66 o 
  -3  11  10       53.14       60.73     10.14 o 
  -2  11  10       12.19       13.08      6.59 o 
  -1  11  10      140.48      119.16      8.76 o 
   0  11  10       80.42       69.76      9.18 o 
   1  11  10      353.07      361.37     17.11 o 
   2  11  10        0.40        1.66      4.91 o 
   3  11  10        6.54        7.36      6.09 o 
   4  11  10        1.77        1.79      6.08 o 
   5  11  10        0.34        1.65      6.33 o 
   6  11  10       10.74        8.41      7.87 o 
   7  11  10      109.27       98.96     14.91 o 
  -4  12  10        0.01        1.81     10.57 o 
  -3  12  10       34.05       55.07     14.90 o 
  -2  12  10       25.65       26.88     11.28 o 
  -1  12  10      155.90      144.55     10.14 o 
   0  12  10       22.20        7.81      6.12 o 
   1  12  10      384.33      355.64     17.37 o 
   2  12  10      100.90       83.10     10.38 o 
   3  12  10       33.76       55.69      9.46 o 
   4  12  10        0.29        3.36      6.02 o 
   5  12  10       10.60        8.16      7.58 o 
   6  12  10        0.06        4.69      7.89 o 
   7  12  10        4.83        2.81      9.67 o 
  -4  13  10        8.70       13.79     13.09 o 
  -3  13  10       57.90       49.94     15.30 o 
  -2  13  10        1.92        4.13      9.36 o 
  -1  13  10       23.39       37.97      8.68 o 
   0  13  10        4.90        4.39      6.19 o 
   1  13  10      370.27      405.23     34.48 o 
   2  13  10       29.88       27.27      8.12 o 
   3  13  10      150.91      182.32     14.63 o 
   4  13  10        4.97       -0.25      6.63 o 
   5  13  10      148.97      135.43     14.66 o 
   6  13  10       64.44       97.80     14.08 o 
  -3  14  10       39.29       51.85     15.81 o 
  -2  14  10       38.90       48.05      8.50 o 
  -1  14  10      150.22      171.65     20.84 o 
   0  14  10      183.82      174.97     20.24 o 
   1  14  10        1.84        8.26      9.36 o 
   2  14  10      373.29      396.38     19.93 o 
   3  14  10      391.19      417.27     33.63 o 
   4  14  10       20.26       21.58      8.77 o 
   5  14  10        0.01       -2.73      7.13 o 
   6  14  10        0.95        2.16      8.85 o 
  -3  15  10       24.73       31.56     11.65 o 
  -2  15  10       11.41        7.97      9.29 o 
  -1  15  10       18.95       20.84     13.29 o 
   0  15  10       15.93       12.89     11.28 o 
   1  15  10       52.39       63.02     15.60 o 
   2  15  10       12.30       11.07     10.67 o 
   3  15  10       52.20       41.87     10.32 o 
   4  15  10       18.25       24.93      9.50 o 
   5  15  10       32.84       24.61     10.38 o 
   0  16  10        0.06       -4.83      9.77 o 
   1  16  10        1.03       -2.62      9.97 o 
   2  16  10       92.66      122.72     20.74 o 
   3  16  10       24.23       25.87     14.40 o 
   4  16  10        1.46        6.04     12.99 o 
   0  17  10       21.39       46.92     17.22 o 
   1  17  10        0.95        3.83     11.48 o 
   2  17  10       29.62       26.38     14.70 o 
   3  17  10       64.48       88.29     20.94 o 
  -2 -12  11      118.12      133.70     23.05 o 
  -1 -12  11       55.97       67.96     19.33 o 
   0 -12  11        0.48        0.62      9.16 o 
  -3 -11  11       93.35       99.97     21.04 o 
  -2 -11  11       20.77       12.28     13.09 o 
  -1 -11  11       66.20       71.48     18.22 o 
   0 -11  11       11.74       13.09      9.23 o 
   1 -11  11       56.24       71.02     13.30 o 
   2 -11  11       40.73       40.71     12.34 o 
  -4 -10  11       18.11       23.66     14.80 o 
  -3 -10  11        9.84        7.65     11.48 o 
  -2 -10  11        5.86        7.05     11.88 o 
  -1 -10  11       16.77        8.56     11.28 o 
   0 -10  11       65.40       66.53     11.98 o 
   1 -10  11        0.36        1.67      7.64 o 
   2 -10  11      210.04      211.98     18.08 o 
   3 -10  11        0.10        0.69      9.46 o 
  -5  -9  11        0.41        3.32     12.99 o 
  -4  -9  11       41.09       37.15     14.60 o 
  -3  -9  11       10.95       15.20     11.78 o 
  -2  -9  11        4.09        3.73     10.27 o 
  -1  -9  11       77.14       76.82     17.01 o 
   0  -9  11       79.23       81.85     11.95 o 
   1  -9  11        2.03        4.87      7.57 o 
   2  -9  11        0.02       -1.23      7.62 o 
   3  -9  11       34.38       27.57     10.32 o 
  -5  -8  11        1.15       -1.11     10.07 o 
  -4  -8  11        5.13        2.11      8.86 o 
  -3  -8  11        5.00       -1.51      8.46 o 
  -2  -8  11        0.20        5.13      9.87 o 
  -1  -8  11        0.19       -0.69      6.35 o 
   0  -8  11       16.88       11.02      7.39 o 
   1  -8  11        5.77       10.19      7.51 o 
   2  -8  11       93.52       72.34     11.98 o 
   3  -8  11       45.30       37.04     10.49 o 
   4  -8  11       57.81       62.92     13.03 o 
  -6  -7  11        0.00       -0.36      8.94 o 
  -5  -7  11      140.52      145.06     15.02 o 
  -4  -7  11       63.82       54.37     15.10 o 
  -3  -7  11        2.49        1.21      8.66 o 
  -2  -7  11       45.44       56.58     14.70 o 
  -1  -7  11      414.69      423.86     19.23 o 
   0  -7  11      166.20      169.81     13.72 o 
   1  -7  11      386.44      433.04     20.55 o 
   2  -7  11        6.65        2.96      6.49 o 
   3  -7  11       77.59       99.88     12.84 o 
   4  -7  11       10.21        2.52     10.87 o 
   5  -7  11       78.85       71.68     20.34 o 
  -6  -6  11       29.94       33.81     10.92 o 
  -5  -6  11        3.05        1.70      7.22 o 
  -4  -6  11       67.76       75.62     11.21 o 
  -3  -6  11      127.99      123.01     12.48 o 
  -2  -6  11        1.84       -0.91      8.56 o 
  -1  -6  11      899.19      949.56     36.90 o 
   0  -6  11      560.55      531.74     20.72 o 
   1  -6  11      470.04      507.11     20.93 o 
   2  -6  11       99.46       98.05     11.78 o 
   3  -6  11        6.59        3.41      6.38 o 
   4  -6  11      113.66      128.56     20.03 o 
   5  -6  11        9.97        7.45     11.48 o 
  -6  -5  11       20.91       22.90      9.79 o 
  -5  -5  11        0.02        1.08      6.48 o 
  -4  -5  11       79.35       80.98     11.12 o 
  -3  -5  11       96.94       86.26     10.63 o 
  -2  -5  11       43.25       39.56      8.21 o 
  -1  -5  11      159.67      159.68     12.17 o 
   0  -5  11     1237.16     1242.19     29.55 o 
   1  -5  11        5.56        4.89      5.61 o 
   2  -5  11       13.31       13.81      6.62 o 
   3  -5  11        0.37        3.27      5.66 o 
   4  -5  11       63.06       78.53     17.22 o 
   5  -5  11        1.44        3.83     10.87 o 
  -6  -4  11       26.65       31.80     10.07 o 
  -5  -4  11       10.18        8.00      7.19 o 
  -4  -4  11      134.60      143.87     13.30 o 
  -3  -4  11        0.37       -2.10      5.37 o 
  -2  -4  11      701.54      721.25     22.97 o 
  -1  -4  11     1814.79     1800.97     31.97 o 
   0  -4  11       76.11       97.44      9.87 o 
   1  -4  11      110.34       96.01     10.17 o 
   2  -4  11      128.50      110.52     10.91 o 
   3  -4  11       67.46       58.68      9.62 o 
   4  -4  11       20.93       19.13     11.28 o 
   5  -4  11        3.62        2.01     10.27 o 
   6  -4  11       23.96       21.65     15.00 o 
  -7  -3  11        1.95        1.64      9.60 o 
  -6  -3  11      216.39      230.41     17.44 o 
  -5  -3  11       51.98       60.31     10.71 o 
  -4  -3  11       29.91       22.66      7.61 o 
  -3  -3  11      469.73      475.76     34.68 o 
  -2  -3  11      961.16      906.87     38.91 o 
  -1  -3  11      316.14      268.49     14.27 o 
   0  -3  11     2370.06     2455.70     30.09 o 
   1  -3  11       26.19       23.20      5.28 o 
   2  -3  11      651.06      645.66     21.42 o 
   3  -3  11      185.72      179.35     13.00 o 
   4  -3  11       95.82       71.58     15.50 o 
   5  -3  11       40.88       42.08     14.20 o 
   6  -3  11       24.17       25.77     14.30 o 
  -7  -2  11       72.15       74.37     13.87 o 
  -6  -2  11       53.88       55.47     10.99 o 
  -5  -2  11      485.08      497.32     22.78 o 
  -4  -2  11      145.41      131.46     12.44 o 
  -3  -2  11      133.23      136.52     12.07 o 
  -2  -2  11       41.13       33.19      9.21 o 
  -1  -2  11      578.78      541.06     21.60 o 
   0  -2  11      107.44       93.39      7.22 o 
   1  -2  11      562.60      575.87     15.04 o 
   2  -2  11       32.59       35.87      5.76 o 
   3  -2  11        7.47        9.16      8.56 o 
   4  -2  11        6.50        5.64      8.56 o 
   5  -2  11      252.62      233.97     23.96 o 
   6  -2  11       48.80       41.08     15.00 o 
  -7  -1  11       19.37       21.63     10.69 o 
  -6  -1  11      224.06      226.78     17.75 o 
  -5  -1  11      283.44      254.50     16.81 o 
  -4  -1  11      162.05      156.06     13.06 o 
  -3  -1  11      150.38      143.59     12.69 o 
  -2  -1  11       24.82       25.63      6.94 o 
  -1  -1  11       96.46       89.09      9.11 o 
   0  -1  11       53.94       41.17      5.44 o 
   1  -1  11      283.46      286.87     10.91 o 
   2  -1  11       93.40       84.07      7.06 o 
   3  -1  11      305.00      266.95     14.24 o 
   4  -1  11      120.33      137.83     18.32 o 
   5  -1  11      107.40       81.85     16.41 o 
   6  -1  11       23.94       23.05     11.98 o 
   7  -1  11        5.48        8.96     10.97 o 
  -7   0  11      311.35      326.70     22.09 o 
  -6   0  11       39.39       30.32      9.48 o 
  -5   0  11        3.52        3.69      6.33 o 
  -4   0  11        1.35       -2.93      5.48 o 
  -3   0  11      413.71      420.56     23.31 o 
  -2   0  11      174.43      148.36     11.64 o 
  -1   0  11        1.87       -0.48      4.40 o 
   0   0  11      263.60      273.24     10.20 o 
   1   0  11      481.69      478.67     13.28 o 
   2   0  11        2.78        2.97      3.73 o 
   3   0  11      107.95      102.46     10.03 o 
   4   0  11        3.78        5.03      5.80 o 
   5   0  11      183.36      164.43     13.34 o 
   6   0  11       63.93       64.13     16.01 o 
   7   0  11        7.21       10.67     11.28 o 
  -7   1  11        5.14        2.68      9.37 o 
  -6   1  11       98.18       96.47     13.36 o 
  -5   1  11       57.55       49.27     10.11 o 
  -4   1  11      301.88      293.93     23.61 o 
  -3   1  11      229.31      231.14     14.27 o 
  -2   1  11      202.62      204.76     12.98 o 
  -1   1  11       24.98       19.02      5.87 o 
   0   1  11       71.95       68.48      5.82 o 
   1   1  11       39.27       47.16      5.30 o 
   2   1  11        6.65        5.20      4.45 o 
   3   1  11      123.68      103.54      9.72 o 
   4   1  11        0.36        1.82      4.57 o 
   5   1  11      230.15      201.49     15.50 o 
   6   1  11        7.94        6.41      6.90 o 
   7   1  11      129.13      131.58     21.54 o 
  -7   2  11       58.36       56.59     13.27 o 
  -6   2  11       97.62      110.06     13.69 o 
  -5   2  11        0.31        0.63      6.15 o 
  -4   2  11       19.50       20.98      7.28 o 
  -3   2  11      420.83      416.86     28.54 o 
  -2   2  11      843.23      832.30     43.59 o 
  -1   2  11       34.03       42.32      7.00 o 
   0   2  11      325.31      300.49     13.00 o 
   1   2  11      450.61      460.89     12.50 o 
   2   2  11       21.77       20.48      5.83 o 
   3   2  11        3.73        5.80      4.77 o 
   4   2  11      215.82      210.45     13.59 o 
   5   2  11      194.52      191.75     18.63 o 
   6   2  11       33.24       42.83      9.71 o 
   7   2  11        9.21       10.51      8.14 o 
  -7   3  11       93.81      103.73     14.98 o 
  -6   3  11       22.47       20.38      8.89 o 
  -5   3  11        0.02       -2.43      6.09 o 
  -4   3  11       83.15       81.58     10.81 o 
  -3   3  11      828.63      816.26     24.70 o 
  -2   3  11      333.65      343.57     18.63 o 
  -1   3  11       51.20       46.64      7.14 o 
   0   3  11     1241.95     1300.14     20.08 o 
   1   3  11     1008.13     1034.51     17.95 o 
   2   3  11        5.31        4.93      4.54 o 
   3   3  11      734.65      702.49     21.91 o 
   4   3  11        0.18       -0.75      4.45 o 
   5   3  11      132.47      124.95     11.98 o 
   6   3  11       23.21       29.56      8.64 o 
   7   3  11       16.10       16.36      8.73 o 
  -6   4  11       20.15       11.53      8.37 o 
  -5   4  11      287.00      274.90     18.15 o 
  -4   4  11      488.77      501.80     33.83 o 
  -3   4  11       24.01       26.47      7.38 o 
  -2   4  11      399.41      370.49     16.69 o 
  -1   4  11        1.25        2.61      4.52 o 
   0   4  11      385.78      378.27     11.44 o 
   1   4  11      119.57      101.32      6.78 o 
   2   4  11       64.91       56.80      7.65 o 
   3   4  11       47.88       42.36      7.67 o 
   4   4  11      479.66      458.73     19.93 o 
   5   4  11      476.73      500.71     32.77 o 
   6   4  11        0.03       -0.96      5.37 o 
   7   4  11        4.67        3.66      7.30 o 
  -6   5  11        6.37        4.80      8.43 o 
  -5   5  11       43.10       48.64     10.47 o 
  -4   5  11        0.15       -4.36      5.03 o 
  -3   5  11      324.44      308.43     16.68 o 
  -2   5  11      278.01      264.45     14.50 o 
  -1   5  11       69.66       62.72      7.93 o 
   0   5  11      433.14      463.77     12.52 o 
   1   5  11       43.74       38.01      6.55 o 
   2   5  11      399.96      415.61     16.74 o 
   3   5  11      870.56      914.83     25.27 o 
   4   5  11       54.56       59.88      9.15 o 
   5   5  11       76.82       79.22     10.58 o 
   6   5  11       33.20       35.16      8.94 o 
   7   5  11        0.52        1.76      6.74 o 
  -6   6  11        2.12       -3.45      7.90 o 
  -5   6  11       21.12       31.33      9.45 o 
  -4   6  11      468.49      462.98     35.59 o 
  -3   6  11      274.70      257.12     15.41 o 
  -2   6  11     1222.72     1235.21     56.38 o 
  -1   6  11      305.63      337.69     14.89 o 
   0   6  11       81.21       81.24      8.90 o 
   1   6  11     1002.30     1047.31     27.94 o 
   2   6  11      649.08      659.20     20.87 o 
   3   6  11       29.25       28.99      6.94 o 
   4   6  11      359.23      354.71     17.69 o 
   5   6  11      474.40      447.64     20.57 o 
   6   6  11       61.15       51.86     10.38 o 
   7   6  11       18.19       22.23      8.95 o 
  -6   7  11        0.41       -1.19      8.28 o 
  -5   7  11       85.05       85.33     12.56 o 
  -4   7  11        3.34        8.42      6.92 o 
  -3   7  11      415.66      469.08     20.07 o 
  -2   7  11      584.47      565.84     24.82 o 
  -1   7  11      513.39      510.17     18.39 o 
   0   7  11      171.34      186.95      9.11 o 
   1   7  11      145.65      150.20     11.22 o 
   2   7  11        1.42        0.82      4.74 o 
   3   7  11      327.90      296.78     15.46 o 
   4   7  11       28.09       23.04      6.94 o 
   5   7  11        8.37        6.14      6.12 o 
   6   7  11      123.65      129.09     13.85 o 
   7   7  11       85.88       81.91     13.10 o 
  -6   8  11        0.21       -2.28      9.01 o 
  -5   8  11        5.32        3.45      7.65 o 
  -4   8  11       16.75        8.79      7.54 o 
  -3   8  11      265.78      288.10     21.24 o 
  -2   8  11      653.52      564.77     33.32 o 
  -1   8  11     3849.00     4163.60     50.70 o 
   0   8  11        0.01        0.42      3.79 o 
   1   8  11       67.99       57.35      8.26 o 
   2   8  11      304.42      314.80     20.39 o 
   3   8  11        7.45       14.32      6.08 o 
   4   8  11        7.63        3.22      5.50 o 
   5   8  11      525.27      554.66     23.45 o 
   6   8  11        1.57        4.43      6.71 o 
   7   8  11      139.35      132.16     15.48 o 
  -5   9  11        6.38       14.51      9.19 o 
  -4   9  11        2.46        1.57      7.10 o 
  -3   9  11      338.96      344.16     18.40 o 
  -2   9  11      415.53      435.68     18.96 o 
  -1   9  11      306.53      296.92     24.62 o 
   0   9  11       87.21      105.66     10.97 o 
   1   9  11      567.39      568.56     20.26 o 
   2   9  11      208.50      169.16     12.77 o 
   3   9  11        0.29        1.77      5.34 o 
   4   9  11       46.16       34.73      8.47 o 
   5   9  11      778.72      794.21     28.08 o 
   6   9  11       82.19       85.51     12.66 o 
   7   9  11      131.65      122.67     15.19 o 
  -5  10  11      191.52      274.04     28.89 o 
  -4  10  11       24.45       35.74     10.14 o 
  -3  10  11       99.98      110.00     12.10 o 
  -2  10  11      216.63      223.45     14.77 o 
  -1  10  11       32.62       25.00      7.14 o 
   0  10  11        7.92        8.99      6.02 o 
   1  10  11       56.80       57.31      8.65 o 
   2  10  11       68.42       65.54      9.26 o 
   3  10  11      135.75      137.61     12.45 o 
   4  10  11       90.46       82.31     11.05 o 
   5  10  11       16.20       15.45      7.97 o 
   6  10  11        3.46        5.95      7.79 o 
   7  10  11      373.41      385.92     23.77 o 
  -5  11  11       27.06       37.35     17.22 o 
  -4  11  11       55.21       36.85     14.09 o 
  -3  11  11        4.27        7.69      7.33 o 
  -2  11  11      464.81      483.39     20.79 o 
  -1  11  11        8.52        7.37      6.26 o 
   0  11  11      486.65      513.48     21.49 o 
   1  11  11      407.46      377.83     17.85 o 
   2  11  11      552.05      505.41     20.82 o 
   3  11  11        5.35        7.67      6.22 o 
   4  11  11        9.13        3.97      6.05 o 
   5  11  11        0.22        0.30      6.51 o 
   6  11  11        3.72        3.47      7.65 o 
   7  11  11        1.36        0.61      9.36 o 
  -4  12  11       97.32      111.65     20.03 o 
  -3  12  11       29.59       22.75     12.48 o 
  -2  12  11        2.54       11.36      7.65 o 
  -1  12  11       44.71       37.85     12.58 o 
   0  12  11       86.74       73.86     10.15 o 
   1  12  11        0.44        1.31      5.55 o 
   2  12  11        9.62        9.07      6.33 o 
   3  12  11        0.42        0.24      6.16 o 
   4  12  11        0.47        3.93      6.10 o 
   5  12  11      132.88      114.69     13.53 o 
   6  12  11       15.92       21.54     13.49 o 
  -4  13  11        9.19        9.06     13.39 o 
  -3  13  11        0.03        3.12     10.57 o 
  -2  13  11        3.92       -4.53      8.46 o 
   0  13  11       39.88       31.81      8.65 o 
   1  13  11        0.70        2.56      6.30 o 
   2  13  11        1.70        1.57      6.08 o 
   3  13  11       24.43       21.79      8.17 o 
   4  13  11       23.93       27.43      9.02 o 
   5  13  11        0.22        1.04      6.85 o 
   6  13  11        1.03        1.54      8.26 o 
  -3  14  11       77.06       64.43     17.32 o 
  -2  14  11        0.95        2.72     10.97 o 
   0  14  11       29.63       28.79     12.38 o 
   1  14  11       51.70       51.38      9.97 o 
   2  14  11      141.88      166.60     14.62 o 
   3  14  11       75.84       89.27     12.14 o 
   4  14  11        4.21        5.34      8.08 o 
   5  14  11        4.97        4.98      7.97 o 
   0  15  11        7.90        4.93     10.57 o 
   1  15  11        0.85       -0.10      9.46 o 
   2  15  11        6.34       14.75      8.36 o 
   3  15  11        3.17        7.68      7.96 o 
   4  15  11       14.06       18.88      9.54 o 
   5  15  11       26.90       23.09     10.50 o 
   0  16  11        6.44        9.77     12.38 o 
   1  16  11        4.44       -1.01      9.56 o 
   2  16  11        0.05        2.21     10.77 o 
   3  16  11        2.58       -4.33     11.28 o 
   4  16  11       29.11       30.26     11.21 o 
   0  17  11        1.74        0.10     14.20 o 
   1  17  11       57.58       69.57     18.73 o 
   2  17  11       22.73       14.40     13.79 o 
   3  17  11       12.90        6.54     14.40 o 
  -2 -11  12       13.11        9.66     14.60 o 
  -1 -11  12       13.92       16.71     14.30 o 
   0 -11  12       20.64       27.87     11.08 o 
  -3 -10  12       41.60       29.90     14.60 o 
  -2 -10  12       72.51       89.60     20.03 o 
  -1 -10  12      244.65      240.92     26.38 o 
   0 -10  12       10.27       19.84      9.58 o 
   1 -10  12        8.91       -2.84      7.98 o 
   2 -10  12        0.04        0.36      8.89 o 
  -4  -9  12       61.21       74.10     19.33 o 
  -3  -9  12       96.91      114.47     20.14 o 
  -2  -9  12       40.15       61.51     16.51 o 
  -1  -9  12        2.90       12.99     12.28 o 
   0  -9  12       15.58       20.17      9.03 o 
   1  -9  12        5.85        3.06      7.21 o 
   2  -9  12       21.77       19.64      9.58 o 
   3  -9  12       11.22       12.60     10.14 o 
  -5  -8  12        3.97        7.95     12.48 o 
  -4  -8  12       51.72       50.34     15.60 o 
  -3  -8  12        1.30        0.30      9.16 o 
  -2  -8  12      273.32      300.22     27.89 o 
  -1  -8  12        4.74        7.65     10.97 o 
   0  -8  12        9.61        5.61      7.09 o 
   1  -8  12        8.84        9.99      7.54 o 
   2  -8  12       37.86       43.94     10.87 o 
   3  -8  12        4.05        4.14      8.36 o 
  -5  -7  12       17.91       26.38     14.90 o 
  -4  -7  12      126.33      134.00     20.84 o 
  -3  -7  12       26.44       24.56     12.08 o 
  -2  -7  12      111.86      125.64     19.13 o 
  -1  -7  12      140.66      139.74     19.33 o 
   0  -7  12      132.49      143.08     13.55 o 
   1  -7  12       21.25       22.16      8.40 o 
   2  -7  12        1.04       -2.14      7.08 o 
   3  -7  12       11.50       10.67      8.39 o 
   4  -7  12       50.84       62.72     17.32 o 
  -5  -6  12       15.54       22.43      9.57 o 
  -4  -6  12        9.98        6.95      7.61 o 
  -3  -6  12       37.22       48.32     13.99 o 
  -2  -6  12      267.62      247.16     24.06 o 
  -1  -6  12       11.09        8.86      9.36 o 
   0  -6  12       15.12       21.63      7.62 o 
   1  -6  12      385.79      394.26     19.62 o 
   2  -6  12       28.96       41.93      9.35 o 
   3  -6  12       20.37        8.93      8.29 o 
   4  -6  12       48.55       52.85     16.41 o 
   5  -6  12        0.83        0.70     12.89 o 
  -6  -5  12       46.00       57.62     13.02 o 
  -5  -5  12       54.41       61.56     11.77 o 
  -4  -5  12        5.09        2.25      7.16 o 
  -3  -5  12        0.06        2.08      6.18 o 
  -2  -5  12       21.20       16.41      9.97 o 
  -1  -5  12       66.05       53.26     13.09 o 
   0  -5  12       20.67       19.65      7.06 o 
   1  -5  12      703.37      692.15     24.06 o 
   2  -5  12      359.00      328.63     19.33 o 
   3  -5  12      129.52      149.35     14.27 o 
   4  -5  12        3.30       -1.11      8.66 o 
   5  -5  12       32.20       16.21     13.59 o 
  -6  -4  12        8.14       -0.31      8.11 o 
  -5  -4  12       10.04        4.79      7.44 o 
  -4  -4  12       14.06        7.28      7.39 o 
  -3  -4  12      297.00      275.92     16.44 o 
  -2  -4  12        4.65        3.71      5.56 o 
  -1  -4  12       28.27       27.91      7.48 o 
   0  -4  12     1036.33     1102.80     27.81 o 
   1  -4  12        4.99        3.78      5.55 o 
   2  -4  12       61.69       63.16      9.57 o 
   3  -4  12      354.32      353.88     27.18 o 
   4  -4  12       84.01       93.93     18.02 o 
   5  -4  12        5.53       14.80     11.98 o 
  -6  -3  12       21.17       16.98      9.25 o 
  -5  -3  12       21.39       30.10      9.20 o 
  -4  -3  12      396.81      414.43     21.49 o 
  -3  -3  12        2.66        0.89      5.97 o 
  -2  -3  12      152.77      145.78     12.53 o 
  -1  -3  12       14.28       14.80      6.44 o 
   0  -3  12     1311.56     1338.75     24.81 o 
   1  -3  12      175.00      159.94     12.21 o 
   2  -3  12      573.18      613.44     21.72 o 
   3  -3  12     1177.24     1201.77     46.21 o 
   4  -3  12      127.98      118.09     18.93 o 
   5  -3  12        7.20        7.95     10.07 o 
   6  -3  12        9.34       15.60     13.69 o 
  -6  -2  12       86.57       86.69     13.60 o 
  -5  -2  12       10.33       14.67      7.74 o 
  -4  -2  12       26.06       21.49      8.18 o 
  -3  -2  12       94.35       86.26     10.75 o 
  -2  -2  12       76.67       62.15      9.19 o 
  -1  -2  12      373.41      354.15     16.47 o 
   0  -2  12        3.24        5.85      4.44 o 
   1  -2  12      939.63      974.14     20.09 o 
   2  -2  12       12.16        6.66      5.55 o 
   3  -2  12       19.03       13.29      8.96 o 
   4  -2  12       48.84       43.49     13.59 o 
   5  -2  12       12.00       14.20     11.58 o 
   6  -2  12       12.18        6.95     11.18 o 
  -6  -1  12        2.36       -1.14      6.93 o 
  -5  -1  12      109.31      106.06     14.60 o 
  -4  -1  12       94.51       70.31     10.82 o 
  -3  -1  12      377.23      389.03     27.53 o 
  -2  -1  12      209.84      183.94     13.20 o 
  -1  -1  12      318.30      313.69     15.51 o 
   0  -1  12        2.06       -0.14      3.72 o 
   1  -1  12      281.64      286.01     11.56 o 
   2  -1  12       25.44       21.14      5.19 o 
   3  -1  12        5.78        6.35      5.60 o 
   4  -1  12      111.55      110.44     17.62 o 
   5  -1  12       12.66        3.62      9.06 o 
   6  -1  12       54.16       38.66     14.20 o 
  -6   0  12       15.02       11.75      7.89 o 
  -5   0  12       55.74       37.01      9.61 o 
  -4   0  12      435.14      409.15     20.02 o 
  -3   0  12       11.98        7.14      5.95 o 
  -2   0  12        1.79        1.17      5.04 o 
  -1   0  12      502.09      490.38     25.62 o 
   0   0  12       24.69       29.74      5.21 o 
   1   0  12      226.76      224.16     10.33 o 
   2   0  12       75.17       67.03      8.67 o 
   3   0  12        5.70        2.40      5.20 o 
   4   0  12       13.96       14.51      5.27 o 
   5   0  12       26.54       24.97     11.28 o 
   6   0  12        2.88        2.32      8.56 o 
  -6   1  12      118.64      101.68     13.69 o 
  -5   1  12       11.25       15.81      8.39 o 
  -4   1  12      346.74      329.27     21.14 o 
  -3   1  12      757.38      743.31     31.71 o 
  -2   1  12      227.90      215.09     19.33 o 
  -1   1  12      377.29      375.39     16.40 o 
   0   1  12      118.06      111.05      7.64 o 
   1   1  12      253.73      256.52     10.49 o 
   2   1  12      233.22      217.19     16.56 o 
   3   1  12       91.95       81.29      9.28 o 
   4   1  12      161.30      173.75     13.13 o 
   5   1  12       29.34       44.31      9.31 o 
   6   1  12        6.49        0.00      8.26 o 
   7   1  12       28.10       26.58     13.99 o 
  -6   2  12       20.88       24.25      9.98 o 
  -5   2  12      301.20      320.61     19.65 o 
  -4   2  12        5.04        4.13      6.39 o 
  -3   2  12      364.28      375.22     18.30 o 
  -2   2  12       21.59       18.16      6.85 o 
  -1   2  12       18.98       15.73      6.12 o 
   0   2  12      304.74      323.29     11.28 o 
   1   2  12      149.87      147.71      8.47 o 
   2   2  12       48.11       43.37      7.27 o 
   3   2  12       18.58       21.29      6.58 o 
   4   2  12       12.96       16.38      6.35 o 
   5   2  12        9.11        4.46      6.07 o 
   6   2  12       78.49       97.09     12.46 o 
   7   2  12       30.40       26.38     13.99 o 
  -6   3  12        2.63        3.67      8.00 o 
  -5   3  12      336.19      355.06     20.36 o 
  -4   3  12        2.99        1.70      6.02 o 
  -3   3  12       27.09       27.35      7.60 o 
  -2   3  12      115.15      101.73     10.51 o 
  -1   3  12        7.07       10.52      5.64 o 
   0   3  12        6.24        4.64      3.53 o 
   1   3  12      915.42      936.92     18.03 o 
   2   3  12        5.59        3.53      4.76 o 
   3   3  12      551.73      566.09     20.68 o 
   4   3  12      706.47      700.57     35.09 o 
   5   3  12       16.34       22.58      7.37 o 
   6   3  12        1.75       -0.08      6.11 o 
   7   3  12        4.67        0.43      7.81 o 
  -6   4  12       73.16       73.36     13.13 o 
  -5   4  12        3.44        0.11      6.48 o 
  -4   4  12      123.52      116.35     12.74 o 
  -3   4  12       45.14       53.64      9.28 o 
  -2   4  12        9.95       15.00      6.63 o 
  -1   4  12       58.60       48.95      7.74 o 
   0   4  12      164.90      154.64      8.41 o 
   1   4  12      244.06      249.83     13.15 o 
   2   4  12        5.44        5.94      4.86 o 
   3   4  12      361.81      349.90     18.22 o 
   4   4  12        2.71        9.18      6.14 o 
   5   4  12        0.47        1.60      5.70 o 
   6   4  12       47.62       44.08      9.85 o 
   7   4  12        4.42        4.61      7.51 o 
  -6   5  12       52.72       47.18     12.13 o 
  -5   5  12       14.15        9.79      7.70 o 
  -4   5  12        9.31       10.10      6.75 o 
  -3   5  12      134.00      136.04     12.49 o 
  -2   5  12      186.73      168.25     12.99 o 
  -1   5  12      843.17      854.70     27.43 o 
   0   5  12       37.86       37.16      5.30 o 
   1   5  12       44.07       53.55      7.77 o 
   2   5  12      821.08      842.38     24.02 o 
   3   5  12     1169.37     1150.36     29.18 o 
   4   5  12      128.90      107.64     11.68 o 
   5   5  12      807.18      855.01     48.88 o 
   6   5  12        6.08       10.81      7.29 o 
   7   5  12        0.08        4.43      7.83 o 
  -6   6  12        8.06        7.02      9.04 o 
  -5   6  12       46.68       55.55     11.61 o 
  -4   6  12      118.39      122.72     13.25 o 
  -3   6  12        0.18        0.81      5.85 o 
  -2   6  12      186.97      171.44     13.14 o 
  -1   6  12       91.70       98.42      9.77 o 
   0   6  12     1904.41     1966.59     28.00 o 
   1   6  12       56.26       56.76      8.11 o 
   2   6  12      194.16      190.03     12.67 o 
   3   6  12      289.91      227.91     15.30 o 
   4   6  12        4.63        5.35      5.79 o 
   5   6  12      392.97      439.45     21.10 o 
   6   6  12       69.49       56.18     10.83 o 
   7   6  12       24.23       20.49      9.57 o 
  -6   7  12        8.07        5.74      9.57 o 
  -5   7  12        4.32        3.49      8.04 o 
  -4   7  12       67.23       65.29     11.27 o 
  -3   7  12       36.89       32.84      8.40 o 
  -2   7  12      192.67      173.95     13.26 o 
  -1   7  12      725.80      713.95     22.43 o 
   0   7  12      537.97      573.37     44.75 o 
   1   7  12      217.92      199.82     12.63 o 
   2   7  12       50.50       46.44      7.89 o 
   3   7  12      250.58      249.01     15.06 o 
   4   7  12       25.62       34.68      8.11 o 
   5   7  12      898.83      851.07     29.01 o 
   6   7  12       90.96       97.01     12.86 o 
   7   7  12       89.39      109.85     14.90 o 
  -5   8  12       41.46       40.98     11.08 o 
  -4   8  12       67.07       75.05     11.81 o 
  -3   8  12      217.03      220.45     15.82 o 
  -2   8  12       16.62        8.25      6.09 o 
  -1   8  12       40.86       45.63      8.17 o 
   0   8  12       11.99       30.83      7.18 o 
   1   8  12      525.22      596.37     26.28 o 
   2   8  12      197.30      169.06     12.54 o 
   3   8  12       12.22       15.69      6.24 o 
   4   8  12      104.80       94.89     16.96 o 
   5   8  12       24.72       14.95      7.45 o 
   6   8  12       13.59       14.72      8.36 o 
   7   8  12      212.09      198.41     18.05 o 
  -5   9  12        0.26       -0.52      8.00 o 
  -4   9  12       97.71      125.80     14.13 o 
  -3   9  12       10.06        9.54      6.98 o 
  -2   9  12       11.07        6.28      7.20 o 
  -1   9  12      602.52      630.91     21.73 o 
   0   9  12        4.03        1.05      5.39 o 
   1   9  12      196.32      167.88     12.61 o 
   2   9  12       62.33       49.15      8.67 o 
   3   9  12      221.74      247.11     15.41 o 
   4   9  12       17.83       23.57      7.51 o 
   5   9  12       22.88       26.72      8.66 o 
   6   9  12       50.47       64.33     11.94 o 
   7   9  12       38.26       35.78     11.78 o 
  -5  10  12        0.00        8.57      9.72 o 
  -4  10  12        9.06       14.30      8.72 o 
  -3  10  12      176.06      214.04     16.20 o 
  -2  10  12       14.45       16.00      7.32 o 
  -1  10  12      219.40      190.31     13.47 o 
   0  10  12      221.44      223.89     14.18 o 
   1  10  12        0.03        4.33      5.85 o 
   2  10  12      404.54      396.58     18.58 o 
   3  10  12        0.41        1.28      5.54 o 
   4  10  12        0.18        2.86      6.11 o 
   5  10  12        0.34       12.43      8.86 o 
   6  10  12       12.01        7.80      7.94 o 
   7  10  12        1.02        1.65      9.03 o 
  -4  11  12       23.47       30.40     14.09 o 
  -3  11  12        0.56        3.30      7.03 o 
  -2  11  12        2.22       -2.90      6.07 o 
  -1  11  12      289.51      252.39     23.16 o 
   0  11  12      119.56      121.07     11.78 o 
   1  11  12       78.34       96.24     11.01 o 
   2  11  12       50.66       65.41     10.07 o 
   3  11  12       39.36       29.93      8.58 o 
   4  11  12      166.02      181.70     15.05 o 
   5  11  12       35.48       30.35      9.52 o 
   6  11  12        4.84       10.82      8.76 o 
  -4  12  12       53.58       54.37     17.22 o 
  -3  12  12       35.71       50.04     15.40 o 
  -2  12  12        5.17        4.70      7.45 o 
  -1  12  12       53.04       76.31     15.60 o 
   0  12  12        3.49        7.16      6.68 o 
   1  12  12       42.19       23.85      7.90 o 
   2  12  12        7.69        1.45      6.31 o 
   3  12  12       11.08       10.48      7.37 o 
   4  12  12      104.82      129.49     15.15 o 
   5  12  12       27.71       23.28      9.34 o 
   6  12  12       77.47       83.52     13.92 o 
  -3  13  12        2.59        0.60     11.18 o 
  -2  13  12       88.67      117.79     19.43 o 
  -1  13  12      133.58      143.06     19.53 o 
   0  13  12      109.32      128.68     12.81 o 
   1  13  12       27.23       19.23      7.85 o 
   2  13  12      101.18       75.82     11.18 o 
   3  13  12      140.12      172.04     15.18 o 
   4  13  12        4.09        5.71      7.16 o 
   5  13  12        8.95        6.18      9.16 o 
   6  13  12       18.85       20.63     10.45 o 
  -3  14  12        0.97       -1.21     11.78 o 
   0  14  12       30.99       41.68     14.20 o 
   1  14  12       54.79       55.30     10.32 o 
   2  14  12       28.19       31.96      9.25 o 
   3  14  12       97.16       97.94     12.99 o 
   4  14  12       53.37       56.77     11.64 o 
   5  14  12      105.66      112.59     15.00 o 
   0  15  12       56.86       80.44     17.42 o 
   1  15  12        2.02       -2.32      9.87 o 
   2  15  12       18.54       14.06      8.42 o 
   3  15  12        4.16        7.25      8.15 o 
   4  15  12       16.80       10.64      9.10 o 
   0  16  12        7.25        5.54     13.89 o 
   1  16  12        6.77       18.93     13.19 o 
   2  16  12        5.46        6.04     11.98 o 
   3  16  12      107.40       61.92     18.63 o 
   4  16  12       20.03       28.15     11.07 o 
  -2 -10  13       75.71       77.72     20.74 o 
  -1 -10  13       90.82      127.96     23.05 o 
   0 -10  13        7.75        0.00     14.50 o 
  -3  -9  13       49.27       54.06     18.22 o 
  -2  -9  13        0.47        2.92     11.98 o 
  -1  -9  13      178.02      210.51     25.97 o 
   0  -9  13       10.14       22.95     14.30 o 
   1  -9  13        6.24        7.79      9.03 o 
   2  -9  13       13.50       16.76     10.18 o 
  -4  -8  13       55.56       77.32     19.63 o 
  -3  -8  13       12.94       17.42     13.39 o 
  -2  -8  13        5.91       12.08     11.88 o 
  -1  -8  13      460.01      497.04     35.04 o 
   0  -8  13       72.01       89.22     12.94 o 
   1  -8  13        0.28        1.17      7.15 o 
   2  -8  13       66.75       80.44     13.34 o 
   3  -8  13       73.29       71.71     14.09 o 
  -4  -7  13       17.58       11.18     12.58 o 
  -3  -7  13       80.13       98.96     18.63 o 
  -2  -7  13       30.73       33.63     13.89 o 
  -1  -7  13      189.76      171.55     22.45 o 
   0  -7  13       86.16       93.17     12.44 o 
   1  -7  13       73.84       80.96     12.00 o 
   2  -7  13       28.43       28.31      9.68 o 
   3  -7  13        4.57        2.01      8.00 o 
  -5  -6  13        0.22       -2.66      8.91 o 
  -4  -6  13      101.96       86.68     18.22 o 
  -3  -6  13       11.37        7.95     10.97 o 
  -2  -6  13      174.75      178.50     22.25 o 
  -1  -6  13       45.60       62.62     15.91 o 
   0  -6  13      143.00      128.56     13.09 o 
   1  -6  13      225.98      186.09     16.01 o 
   2  -6  13        0.04        0.63      7.05 o 
   3  -6  13      196.63      194.00     24.16 o 
   4  -6  13        3.12        8.05     12.08 o 
  -5  -5  13       74.03       88.71     13.62 o 
  -4  -5  13        5.66        5.13      8.04 o 
  -3  -5  13      346.83      381.90     20.29 o 
  -2  -5  13        4.20        6.24     10.07 o 
  -1  -5  13      120.52      109.94     17.82 o 
   0  -5  13        6.29       21.85      7.67 o 
   1  -5  13      149.60      177.11     14.37 o 
   2  -5  13       46.33       50.60     11.73 o 
   3  -5  13        6.14       -3.62      9.66 o 
   4  -5  13      347.00      347.03     30.00 o 
  -5  -4  13      111.95      118.15     14.05 o 
  -4  -4  13       34.05       37.35     10.13 o 
  -3  -4  13        4.60       -1.37      6.55 o 
  -2  -4  13      380.29      341.68     19.43 o 
  -1  -4  13        0.49       -2.42      8.36 o 
   0  -4  13       63.49       70.16      9.68 o 
   1  -4  13      375.04      374.26     18.39 o 
   2  -4  13     1064.13     1128.84     31.02 o 
   3  -4  13       67.15       94.33     17.82 o 
   4  -4  13       22.76       20.64     12.79 o 
   5  -4  13       22.66       12.69     12.99 o 
  -6  -3  13       55.21       51.72     12.76 o 
  -5  -3  13        7.70       12.03      8.20 o 
  -4  -3  13        0.72        7.59      7.79 o 
  -3  -3  13       56.47       50.69     10.14 o 
  -2  -3  13        4.00        6.28      6.16 o 
  -1  -3  13       17.73       17.55      7.22 o 
   0  -3  13        2.25        0.32      5.39 o 
   1  -3  13      536.12      521.66     20.47 o 
   2  -3  13     1117.19     1221.53     31.07 o 
   3  -3  13       71.82       76.21     15.91 o 
   4  -3  13       65.86       54.47     15.91 o 
   5  -3  13       33.92       33.93     14.70 o 
  -6  -2  13        7.86        7.20      9.23 o 
  -5  -2  13      208.21      201.80     17.12 o 
  -4  -2  13       79.40       66.77     11.18 o 
  -3  -2  13      128.60      108.49     12.00 o 
  -2  -2  13       27.07       16.80      6.89 o 
  -1  -2  13       66.07       79.61      9.71 o 
   0  -2  13      308.16      341.19     17.11 o 
   1  -2  13      169.36      163.74     10.12 o 
   2  -2  13      255.41      257.33     22.45 o 
   3  -2  13       94.95       81.35     15.81 o 
   4  -2  13       49.05       54.77     15.50 o 
   5  -2  13       33.60       32.82     14.20 o 
   6  -2  13       11.34        9.15      9.55 o 
  -6  -1  13       74.90       84.64     13.88 o 
  -5  -1  13      104.81      101.43     13.59 o 
  -4  -1  13       10.52        7.45      6.94 o 
  -3  -1  13        4.38        3.04      6.03 o 
  -2  -1  13      383.35      380.80     30.71 o 
  -1  -1  13        0.43        5.70      5.68 o 
   0  -1  13      121.88      111.89      8.37 o 
   1  -1  13     1111.29     1187.03     22.73 o 
   2  -1  13      439.76      457.93     18.69 o 
   3  -1  13      135.43      141.05     18.42 o 
   4  -1  13       61.34       59.00     15.50 o 
   5  -1  13      112.99      107.60     13.40 o 
   6  -1  13       20.47       17.82     12.89 o 
  -6   0  13       43.03       38.61     11.40 o 
  -5   0  13      175.64      163.64     15.41 o 
  -4   0  13       14.77       13.34      7.75 o 
  -3   0  13     1698.95     1644.56     58.34 o 
  -2   0  13      869.11      879.64     41.18 o 
  -1   0  13      926.18      998.32     32.72 o 
   0   0  13       80.04       67.95      6.87 o 
   1   0  13      190.62      190.01     10.41 o 
   2   0  13        0.10        2.34      4.88 o 
   3   0  13      225.10      286.13     16.03 o 
   4   0  13      102.77       98.26     16.11 o 
   5   0  13       67.58       54.37     14.90 o 
   6   0  13        0.48        0.40     10.17 o 
  -6   1  13        0.28        1.65      8.67 o 
  -5   1  13      123.86      128.58     14.48 o 
  -4   1  13      516.99      494.58     27.79 o 
  -3   1  13      184.82      166.23     19.13 o 
  -2   1  13      226.02      195.62     13.82 o 
  -1   1  13      114.90      111.93     10.85 o 
   0   1  13       55.86       53.65      6.31 o 
   1   1  13     1774.04     1886.23     27.31 o 
   2   1  13      119.19      106.89     10.62 o 
   3   1  13        3.95        4.08      5.18 o 
   4   1  13       16.29       21.62      7.31 o 
   5   1  13       36.49       22.53      8.38 o 
   6   1  13       63.73       88.59     18.73 o 
  -6   2  13       35.78       49.29     12.60 o 
  -5   2  13        1.12        1.78      7.19 o 
  -4   2  13       82.12      102.73     12.41 o 
  -3   2  13        7.09        2.15      6.19 o 
  -2   2  13       56.69       72.91      9.92 o 
  -1   2  13       20.60       20.18      6.86 o 
   0   2  13      326.48      317.92     11.81 o 
   1   2  13     1636.85     1721.03     33.00 o 
   2   2  13      282.58      272.90     14.87 o 
   3   2  13      564.70      548.71     21.03 o 
   4   2  13        5.98        5.63      5.85 o 
   5   2  13        5.77        9.55      6.97 o 
   6   2  13        2.49        4.84      7.69 o 
  -6   3  13       55.79       66.54     13.23 o 
  -5   3  13      210.04      186.98     16.65 o 
  -4   3  13       57.54       59.39     10.54 o 
  -3   3  13       47.48       44.45      9.10 o 
  -2   3  13       83.34       89.67     12.99 o 
  -1   3  13      101.98      101.62     10.47 o 
   0   3  13      175.66      182.10     11.55 o 
   1   3  13      812.00      798.22     23.11 o 
   2   3  13      543.69      523.34     19.74 o 
   3   3  13      800.09      777.96     24.70 o 
   4   3  13       88.28       86.17     10.74 o 
   5   3  13      250.43      242.52     16.87 o 
   6   3  13        0.10        0.25      6.74 o 
   7   3  13       29.66       33.22     11.25 o 
  -6   4  13       50.30       53.95     12.34 o 
  -5   4  13       23.89       21.45      9.38 o 
  -4   4  13       11.45        5.79      7.00 o 
  -3   4  13      113.74      121.97     15.81 o 
  -2   4  13       13.59       15.44      6.69 o 
  -1   4  13      483.95      479.54     19.12 o 
   0   4  13      340.09      347.71     12.10 o 
   1   4  13      577.10      536.46     19.32 o 
   2   4  13       68.20       79.13      9.36 o 
   3   4  13      312.28      290.55     16.11 o 
   4   4  13       71.59       74.35     10.39 o 
   5   4  13      146.48      134.91     13.51 o 
   6   4  13        0.21        2.85      7.07 o 
   7   4  13        0.61        0.87      8.59 o 
  -6   5  13       31.15       32.51     12.14 o 
  -5   5  13       57.92       60.08     11.77 o 
  -4   5  13      120.54      114.13     13.17 o 
  -3   5  13       74.31       86.93     11.46 o 
  -2   5  13       74.90       67.21      9.80 o 
  -1   5  13      364.70      364.42     16.72 o 
   0   5  13       56.14       58.10      6.41 o 
   1   5  13       90.54       76.61      9.17 o 
   2   5  13      208.93      204.33     19.18 o 
   3   5  13      987.53     1085.59     29.43 o 
   4   5  13        6.90        4.82      5.67 o 
   5   5  13       77.46       59.33     10.54 o 
   6   5  13       93.41       98.49     13.31 o 
   7   5  13       39.02       32.34     11.09 o 
  -5   6  13       30.09       34.99     10.57 o 
  -4   6  13       71.05       91.33     12.41 o 
  -3   6  13        6.00        6.25      6.87 o 
  -2   6  13      290.39      270.81     15.80 o 
  -1   6  13      171.11      163.39     12.25 o 
   0   6  13       78.60       67.11      8.78 o 
   1   6  13      223.53      213.02     13.89 o 
   2   6  13      108.55      107.29     10.80 o 
   3   6  13       57.66       57.83      9.18 o 
   4   6  13       39.12       27.68      8.18 o 
   5   6  13       96.73      100.42     12.38 o 
   6   6  13      219.40      251.33     27.94 o 
   7   6  13       43.54       30.01     10.70 o 
  -5   7  13      170.05      201.11     17.93 o 
  -4   7  13        0.17       -1.91      7.54 o 
  -3   7  13       11.10       10.41      6.76 o 
  -2   7  13        0.82        0.12      5.66 o 
  -1   7  13      860.09      867.50     31.66 o 
   0   7  13       17.86       15.89      6.62 o 
   1   7  13      115.98      105.04     10.45 o 
   2   7  13       27.39       20.08      6.45 o 
   3   7  13        7.15        3.08      5.69 o 
   4   7  13      260.80      249.33     16.23 o 
   5   7  13       85.08       86.59     12.13 o 
   6   7  13        0.72        0.49      7.37 o 
   7   7  13       71.24       73.17     13.92 o 
  -5   8  13        2.17        0.34      8.01 o 
  -4   8  13       67.17       92.69     12.99 o 
  -3   8  13       19.41       27.20      8.64 o 
  -2   8  13       81.65       87.72     11.04 o 
  -1   8  13      231.03      237.00     14.64 o 
   0   8  13      112.45       98.26     15.40 o 
   1   8  13       62.39       80.46      9.80 o 
   2   8  13      751.05      700.40     23.87 o 
   3   8  13      135.75      160.27     13.03 o 
   4   8  13       15.44       20.65      7.65 o 
   5   8  13      183.40      175.20     15.08 o 
   6   8  13       14.57       12.74      8.57 o 
  -5   9  13        6.42        8.11      9.57 o 
  -4   9  13        1.07        1.87      7.64 o 
  -3   9  13        1.01        2.22      6.94 o 
  -2   9  13      215.92      182.19     14.59 o 
  -1   9  13       78.18       93.23     15.71 o 
   0   9  13      119.21      106.62     16.11 o 
   1   9  13      710.19      792.87     25.11 o 
   2   9  13       17.01        4.80      6.13 o 
   3   9  13       16.74       16.18      7.26 o 
   4   9  13       63.78       68.88     11.09 o 
   5   9  13        2.45       -1.29      6.58 o 
   6   9  13        0.22       -2.23      7.47 o 
  -4  10  13       13.87       14.03      8.91 o 
  -3  10  13       56.87       58.71     10.97 o 
  -2  10  13       33.53       36.85      9.11 o 
  -1  10  13        3.95       -5.03      8.96 o 
   0  10  13      992.70     1022.26     42.38 o 
   1  10  13     1946.57     1990.09     39.50 o 
   2  10  13       82.61       95.73     11.41 o 
   3  10  13      234.84      217.62     15.80 o 
   4  10  13       10.56       10.91      7.37 o 
   5  10  13        1.03        5.25      8.21 o 
   6  10  13        3.16        0.55      7.69 o 
  -4  11  13       42.21       66.75     12.50 o 
  -3  11  13       84.03       72.00     12.20 o 
  -2  11  13       55.58       43.49      9.82 o 
  -1  11  13        0.14        2.11      9.46 o 
   0  11  13        3.36        8.96     10.07 o 
   1  11  13      149.95      154.12     13.43 o 
   2  11  13      402.84      430.79     20.68 o 
   3  11  13      317.05      290.99     17.94 o 
   4  11  13        7.80        4.18      6.70 o 
   5  11  13        6.96       12.30      8.29 o 
   6  11  13        0.30        3.93      8.79 o 
  -3  12  13        0.11       -0.18      7.85 o 
  -2  12  13       37.34       42.49     14.80 o 
  -1  12  13        8.78        3.83     10.37 o 
   0  12  13       40.48       50.74     14.50 o 
   1  12  13      244.42      256.79     16.51 o 
   2  12  13        0.63       -1.83      6.00 o 
   3  12  13      139.99      100.55     12.33 o 
   4  12  13       44.75       29.38      9.61 o 
   5  12  13      152.11      141.94     15.51 o 
   6  12  13        3.50        5.00      9.57 o 
  -3  13  13       27.37       42.38     16.01 o 
  -1  13  13       15.37       29.20     13.39 o 
   0  13  13       20.79        9.56     10.97 o 
   1  13  13       48.74       46.64      9.85 o 
   2  13  13       81.05       84.87     12.10 o 
   3  13  13        9.26        2.58      7.32 o 
   4  13  13       42.37       45.08     11.10 o 
   5  13  13       10.05        6.43      8.90 o 
   0  14  13       10.77       12.28     11.78 o 
   1  14  13        1.23        1.11      7.24 o 
   2  14  13       23.97       20.73      8.77 o 
   3  14  13      104.78      103.04     13.41 o 
   4  14  13        0.09        4.64      7.83 o 
   5  14  13       22.82       16.97     10.66 o 
   1  15  13       12.44       30.86     10.02 o 
   2  15  13        2.23        5.07      8.11 o 
   3  15  13        0.14        0.39      7.86 o 
   4  15  13        0.26        2.37      9.12 o 
   1  16  13       38.21       45.61     17.01 o 
   2  16  13       14.25       11.18     13.09 o 
   3  16  13       11.98        4.37      9.53 o 
  -1  -9  14        7.37       12.28     14.50 o 
   0  -9  14        0.00       -0.40     12.89 o 
  -3  -8  14      176.95      207.29     26.38 o 
  -2  -8  14        0.02        2.52     12.48 o 
  -1  -8  14        7.10        4.73     12.38 o 
   0  -8  14       44.05       54.06     17.22 o 
   1  -8  14       17.04       18.93      9.99 o 
   2  -8  14      109.08      132.16     16.52 o 
  -4  -7  14        0.70       -0.30     12.99 o 
  -3  -7  14       30.59       43.49     16.21 o 
  -2  -7  14      174.92      211.62     25.57 o 
  -1  -7  14       10.06        2.21     11.98 o 
   0  -7  14       94.36      119.20     19.73 o 
   1  -7  14       47.70       38.24     10.74 o 
   2  -7  14        1.93       -0.72      8.12 o 
   3  -7  14       33.76       27.59     15.40 o 
  -4  -6  14       16.97        6.85     12.89 o 
  -3  -6  14       29.89       44.40     15.71 o 
  -2  -6  14        2.30        8.66     11.58 o 
  -1  -6  14       56.15       73.09     16.81 o 
   0  -6  14        2.66        7.55     10.37 o 
   1  -6  14      187.98      206.29     16.47 o 
   2  -6  14        4.45        7.70      8.00 o 
   3  -6  14       29.06       23.46     13.59 o 
  -5  -5  14       35.76       36.65     12.39 o 
  -4  -5  14       17.34       10.29      8.89 o 
  -3  -5  14        3.67        5.24     10.17 o 
  -2  -5  14       25.78       20.03     12.18 o 
  -1  -5  14      239.99      272.13     26.18 o 
   0  -5  14       14.77        5.34      9.97 o 
   1  -5  14       60.16       78.00     11.41 o 
   2  -5  14      214.65      240.83     17.16 o 
   3  -5  14        2.81        4.93     11.07 o 
   4  -5  14        7.42       10.57     13.49 o 
  -5  -4  14       34.76       39.76     11.46 o 
  -4  -4  14       42.64       59.54     11.87 o 
  -3  -4  14        0.93        1.29      7.08 o 
  -2  -4  14       42.84       50.04     14.20 o 
  -1  -4  14      177.60      199.74     22.25 o 
   0  -4  14        4.93        2.62      9.36 o 
   1  -4  14       79.80       73.28     10.69 o 
   2  -4  14       46.09       35.64     13.19 o 
   3  -4  14       15.53        9.16     10.47 o 
   4  -4  14       47.40       49.33     16.71 o 
  -5  -3  14        7.56        9.08      9.25 o 
  -4  -3  14       13.49       14.74      8.39 o 
  -3  -3  14     1009.24     1067.49     60.81 o 
  -2  -3  14      309.58      286.05     20.54 o 
  -1  -3  14        3.17        9.76      7.04 o 
   0  -3  14       25.77       35.14     12.18 o 
   1  -3  14       87.73       99.00     11.46 o 
   2  -3  14        6.07        0.40      9.06 o 
   3  -3  14      177.11      197.53     23.76 o 
   4  -3  14       82.51       78.83     18.22 o 
   5  -3  14       34.59       53.36     18.52 o 
  -5  -2  14       10.41        5.32      8.27 o 
  -4  -2  14        0.11        1.15      7.01 o 
  -3  -2  14      577.17      612.24     27.03 o 
  -2  -2  14      617.99      633.90     24.15 o 
  -1  -2  14      137.81      143.95     12.53 o 
   0  -2  14       22.83       18.27      7.32 o 
   1  -2  14       71.34       77.10      9.99 o 
   2  -2  14      232.34      245.15     23.16 o 
   3  -2  14       13.93        5.94      9.06 o 
   4  -2  14        0.51        0.30     10.17 o 
   5  -2  14       20.16       33.93     15.40 o 
  -5  -1  14        6.64        8.67      8.44 o 
  -4  -1  14       74.48       76.02     12.17 o 
  -3  -1  14        0.66       -1.54      6.50 o 
  -2  -1  14      277.01      272.52     16.59 o 
  -1  -1  14      321.05      341.95     17.26 o 
   0  -1  14       11.02        8.29      6.16 o 
   1  -1  14      583.45      596.25     17.46 o 
   2  -1  14       91.42       90.79     10.70 o 
   3  -1  14      313.79      339.38     27.38 o 
   4  -1  14       58.85       62.72     16.01 o 
   5  -1  14        3.20        0.20      9.46 o 
  -5   0  14        4.65        1.78      7.87 o 
  -4   0  14       42.98       52.82     10.89 o 
  -3   0  14      122.05      150.63     17.06 o 
  -2   0  14      107.06       87.26     10.88 o 
  -1   0  14     2027.29     2057.73     39.40 o 
   0   0  14      390.37      393.26     17.75 o 
   1   0  14      335.65      300.84     15.86 o 
   2   0  14      308.63      327.56     16.62 o 
   3   0  14      389.26      400.03     21.04 o 
   4   0  14       16.71       10.27      8.96 o 
   5   0  14        0.41       -1.61      7.45 o 
   6   0  14       11.16       13.19     13.19 o 
  -6   1  14       44.84       45.96     12.92 o 
  -5   1  14       25.22       24.33      9.64 o 
  -4   1  14       37.36       32.73      9.64 o 
  -3   1  14        0.79       -2.57      5.98 o 
  -2   1  14        2.88        2.05      6.16 o 
  -1   1  14      865.29      929.62     26.82 o 
   0   1  14        0.08       -1.27      4.90 o 
   1   1  14      217.70      204.44     13.35 o 
   2   1  14       56.84       63.22     12.89 o 
   3   1  14       24.41       22.55      7.26 o 
   4   1  14       47.18       59.78     10.17 o 
   5   1  14       11.80       13.19     11.07 o 
   6   1  14        0.07       -2.21     10.67 o 
  -5   2  14       13.61       20.81      9.35 o 
  -4   2  14       35.86       27.84      9.04 o 
  -3   2  14        3.86        2.89      6.44 o 
  -2   2  14        1.83        0.55      5.98 o 
  -1   2  14      373.34      347.32     24.26 o 
   0   2  14      168.35      168.91     12.59 o 
   1   2  14      534.56      522.63     22.05 o 
   2   2  14      139.98      131.29     11.70 o 
   3   2  14      386.67      390.16     18.79 o 
   4   2  14        6.07        2.57      6.04 o 
   5   2  14        1.42        1.98      6.31 o 
   6   2  14       10.85       10.07     11.98 o 
  -5   3  14        0.05        1.06      7.44 o 
  -4   3  14       11.01       19.45      8.69 o 
  -3   3  14       24.14        7.94      6.84 o 
  -2   3  14        0.66        2.62      5.98 o 
  -1   3  14        2.57        0.76      5.52 o 
   0   3  14       29.61       30.90      7.41 o 
   1   3  14       75.69       77.44      9.34 o 
   2   3  14        0.88        6.16      5.66 o 
   3   3  14      564.17      559.70     21.96 o 
   4   3  14       23.88       22.30      7.54 o 
   5   3  14       27.02       26.45      8.71 o 
   6   3  14       72.77       72.31     12.24 o 
  -5   4  14        4.29        3.30      8.35 o 
  -4   4  14       13.69        6.89      7.40 o 
  -3   4  14      435.82      404.02     20.53 o 
  -2   4  14       45.81       33.93      8.33 o 
  -1   4  14      776.45      762.75     33.88 o 
   0   4  14       30.55       39.87     12.38 o 
   1   4  14       14.25       15.14      6.08 o 
   2   4  14      312.93      353.00     17.19 o 
   3   4  14      267.17      285.53     22.70 o 
   4   4  14        2.93       -1.55      5.19 o 
   5   4  14        0.19       -0.63      6.29 o 
   6   4  14       11.07        9.42      8.19 o 
  -5   5  14       15.26       14.99      9.42 o 
  -4   5  14      231.16      237.24     17.70 o 
  -3   5  14        7.70        5.18      6.96 o 
  -2   5  14      222.36      220.05     16.81 o 
  -1   5  14       73.66       69.64      9.38 o 
   0   5  14      103.61      107.32     16.41 o 
   1   5  14       96.55       86.64      9.73 o 
   2   5  14      241.48      230.72     14.52 o 
   3   5  14       28.82       28.08      7.67 o 
   4   5  14       39.30       43.39      9.33 o 
   5   5  14       40.91       42.38     10.00 o 
   6   5  14      175.47      184.58     16.66 o 
  -5   6  14       45.64       44.09     11.58 o 
  -4   6  14       41.83       55.46     11.56 o 
  -3   6  14       20.77       30.37      9.13 o 
  -2   6  14      103.73       92.91     11.25 o 
  -1   6  14      126.81      103.02     10.94 o 
   0   6  14      474.67      432.50     28.29 o 
   1   6  14      159.95      153.99     11.98 o 
   2   6  14      136.73      135.11     12.08 o 
   3   6  14        1.02        1.30      5.45 o 
   4   6  14        0.10        0.89      6.04 o 
   5   6  14       75.60       74.73     11.70 o 
   6   6  14       71.98       75.19     13.05 o 
  -5   7  14       29.02       42.09     12.24 o 
  -4   7  14       46.69       25.71      9.47 o 
  -3   7  14       46.34       41.40     10.01 o 
  -2   7  14      175.49      183.95     14.69 o 
  -1   7  14       27.64       19.09      7.32 o 
   0   7  14      315.05      275.05     23.76 o 
   1   7  14       79.93       92.52     10.39 o 
   2   7  14      319.51      306.72     16.80 o 
   3   7  14      371.46      336.76     18.31 o 
   4   7  14       68.43       64.68     10.75 o 
   5   7  14        0.93       -0.91      6.04 o 
   6   7  14        4.90        1.17      8.20 o 
  -5   8  14       26.63       32.88     12.10 o 
  -4   8  14       10.35        7.26      8.50 o 
  -3   8  14      121.84      150.68     14.68 o 
  -2   8  14       44.04       43.36      9.42 o 
  -1   8  14       47.01        5.24     10.07 o 
   0   8  14       94.96      115.68     17.62 o 
   1   8  14      519.76      540.82     21.43 o 
   2   8  14     1596.03     1719.85     37.74 o 
   3   8  14        1.61       -1.72      5.53 o 
   4   8  14        4.07        1.80      6.16 o 
   5   8  14        0.08        2.12      6.65 o 
   6   8  14       61.68       39.87     11.35 o 
  -4   9  14        1.52       -1.30      7.94 o 
  -3   9  14        0.93       -2.72      7.19 o 
  -2   9  14      121.14      125.40     13.21 o 
  -1   9  14      243.28      198.43     22.25 o 
   0   9  14        0.07        4.73      9.36 o 
   1   9  14      515.15      499.05     20.78 o 
   2   9  14      265.54      244.23     15.92 o 
   3   9  14      185.72      203.26     15.45 o 
   4   9  14      112.61       92.92     12.33 o 
   5   9  14        9.77        6.38      7.06 o 
   6   9  14        2.49       -1.04      8.32 o 
  -4  10  14       40.45       41.24     11.85 o 
  -3  10  14       37.07       51.17     11.15 o 
  -2  10  14       50.69       50.02     10.48 o 
  -1  10  14       54.13       53.46     15.10 o 
   0  10  14        1.99       -0.10      9.36 o 
   1  10  14      104.23       85.62     13.09 o 
   2  10  14       25.64       33.00      8.93 o 
   3  10  14     1046.58     1045.67     54.26 o 
   4  10  14       57.12       55.03     11.11 o 
   5  10  14        5.42        0.76      6.89 o 
   6  10  14       94.70       80.40     14.24 o 
  -3  11  14        1.61       -0.57      7.92 o 
  -2  11  14      191.49      241.92     25.17 o 
  -1  11  14      115.48      124.74     19.43 o 
   0  11  14        0.03        4.63      9.56 o 
   1  11  14        0.36        2.32      6.25 o 
   2  11  14       21.47        8.13      7.20 o 
   3  11  14       18.77       16.03      8.17 o 
   4  11  14        0.98        2.16      7.28 o 
   5  11  14        9.87       16.18      9.14 o 
  -3  12  14        0.67       -1.30      8.21 o 
  -2  12  14        3.00        5.03     11.48 o 
  -1  12  14      118.68      138.73     20.74 o 
   0  12  14       69.27       53.86     15.40 o 
   1  12  14      111.52       72.98     11.25 o 
   2  12  14        3.64        4.53      7.43 o 
   3  12  14       12.44       11.38      7.81 o 
   4  12  14       22.28       30.08     10.05 o 
   5  12  14       46.52       43.10     11.62 o 
  -2  13  14       63.51       97.96     19.53 o 
  -1  13  14        2.36        2.52     11.18 o 
   0  13  14        0.35        1.51      9.97 o 
   1  13  14       24.88       15.55      8.50 o 
   2  13  14       62.44       50.88     10.89 o 
   3  13  14       14.47       18.38      9.30 o 
   4  13  14       65.90       66.74     12.81 o 
   5  13  14       19.84       26.27     11.25 o 
   0  14  14       20.26       25.77     13.89 o 
   1  14  14        0.15        0.60      7.50 o 
   2  14  14       55.20       47.07     10.84 o 
   3  14  14       45.56       49.70     11.23 o 
   4  14  14       30.83       34.02     11.22 o 
   1  15  14       51.89       38.81     10.98 o 
   2  15  14       44.73       65.39     12.38 o 
   3  15  14        6.02        1.01      8.78 o 
  -2  -7  15        3.85       -4.23     10.37 o 
  -1  -7  15       27.45       24.06     14.50 o 
   0  -7  15       17.23       25.07     14.80 o 
   1  -7  15        3.15        0.10     12.28 o 
  -3  -6  15        0.56       -2.21     11.38 o 
  -2  -6  15        8.50        8.46     12.38 o 
  -1  -6  15       38.35       54.97     16.51 o 
   0  -6  15       49.84       57.79     16.61 o 
   1  -6  15        5.21       -1.65      7.61 o 
   2  -6  15       20.07       28.89     14.50 o 
  -4  -5  15       75.50      112.25     22.35 o 
  -3  -5  15       57.11       47.32     16.51 o 
  -2  -5  15      510.71      581.00     37.35 o 
  -1  -5  15       21.20       25.87     13.39 o 
   0  -5  15        7.40       10.27     11.38 o 
   1  -5  15       35.65       24.45      9.25 o 
   2  -5  15       72.57       75.71     17.72 o 
   3  -5  15        5.51        9.16     12.18 o 
  -4  -4  15        1.64        4.99      9.11 o 
  -3  -4  15       76.65       72.62     12.73 o 
  -2  -4  15      150.88      133.60     20.54 o 
  -1  -4  15       72.31       72.99     16.31 o 
   0  -4  15       69.74       77.82     16.61 o 
   1  -4  15       23.88       12.81      8.07 o 
   2  -4  15       86.03       77.62     17.32 o 
   3  -4  15        0.42        3.83      9.77 o 
   4  -4  15        2.10        5.03     12.99 o 
  -4  -3  15      202.14      222.13     23.05 o 
  -3  -3  15      134.31      130.24     14.37 o 
  -2  -3  15      132.80      144.65     14.48 o 
  -1  -3  15      455.98      430.89     29.90 o 
   0  -3  15      179.24      187.06     21.44 o 
   1  -3  15       96.42      103.01     12.24 o 
   2  -3  15        2.16        5.03     10.07 o 
   3  -3  15      172.02      236.69     25.67 o 
   4  -3  15       12.02       -0.70     11.58 o 
  -5  -2  15       39.30       42.69     12.60 o 
  -4  -2  15       31.41       32.84     10.18 o 
  -3  -2  15      578.33      613.12     26.10 o 
  -2  -2  15      132.87      114.07     13.10 o 
  -1  -2  15      929.23      998.25     29.83 o 
   0  -2  15        4.64       10.07     10.37 o 
   1  -2  15       68.85       86.28     16.41 o 
   2  -2  15      209.15      201.65     22.55 o 
   3  -2  15        1.04       -0.50      9.87 o 
   4  -2  15      633.93      703.22     41.58 o 
  -5  -1  15       23.00       25.33     10.95 o 
  -4  -1  15       23.81       27.12      9.57 o 
  -3  -1  15       10.39       10.70      7.90 o 
  -2  -1  15        0.60       -1.71      6.41 o 
  -1  -1  15      208.19      179.81     14.45 o 
   0  -1  15       24.76       19.43      7.70 o 
   1  -1  15      361.91      394.52     18.94 o 
   2  -1  15       28.94       22.45     11.38 o 
   3  -1  15       66.38       53.46     15.10 o 
   4  -1  15      299.99      299.01     27.48 o 
   5  -1  15      120.72      101.78     20.34 o 
  -5   0  15        4.41        7.35      9.65 o 
  -4   0  15        1.94        4.12      7.97 o 
  -3   0  15      338.65      358.85     20.57 o 
  -2   0  15        9.62        5.71      6.90 o 
  -1   0  15        4.22        2.29      6.22 o 
   0   0  15       19.68       24.74      7.71 o 
   1   0  15      432.44      452.41     19.69 o 
   2   0  15      233.07      244.27     20.79 o 
   3   0  15       96.16       83.36     15.71 o 
   4   0  15       44.41       54.57     15.20 o 
   5   0  15       44.18       42.89     15.10 o 
  -5   1  15        0.06        0.80      8.81 o 
  -4   1  15       37.43       28.95      9.62 o 
  -3   1  15      693.37      700.04     31.76 o 
  -2   1  15       19.17       21.07      7.98 o 
  -1   1  15       94.52       89.71     11.03 o 
   0   1  15      362.15      370.25     18.01 o 
   1   1  15       97.48       93.68     10.54 o 
   2   1  15       26.19       13.37      6.65 o 
   3   1  15      585.77      620.07     24.06 o 
   4   1  15       46.83       44.00     13.79 o 
   5   1  15        3.56       12.69     12.28 o 
  -5   2  15        1.03        0.62      8.12 o 
  -4   2  15       98.06       90.27     13.34 o 
  -3   2  15        1.06       -0.41      7.03 o 
  -2   2  15      137.52      131.52     13.17 o 
  -1   2  15      265.01      216.62     19.13 o 
   0   2  15       89.15       91.01     15.91 o 
   1   2  15       86.93       89.20     10.32 o 
   2   2  15        0.95        2.57      5.70 o 
   3   2  15        1.02       -0.98      5.59 o 
   4   2  15       17.05       23.90      8.68 o 
   5   2  15       91.63       83.78     13.09 o 
  -5   3  15        0.02       -1.74      8.39 o 
  -4   3  15        7.48        6.85      7.88 o 
  -3   3  15       27.41       24.30      8.93 o 
  -2   3  15      606.21      595.02     35.09 o 
  -1   3  15      644.26      597.40     22.66 o 
   0   3  15       59.59       40.87     12.89 o 
   1   3  15       28.99       24.16      7.50 o 
   2   3  15       15.45       20.96      7.28 o 
   3   3  15       17.54       23.21      7.55 o 
   4   3  15       12.74       13.81      7.63 o 
   5   3  15       10.99        5.30      7.67 o 
   6   3  15        0.28        4.89      9.15 o 
  -5   4  15       69.38       80.79     13.92 o 
  -4   4  15        9.99        3.45      7.40 o 
  -3   4  15        0.01        2.85      6.29 o 
  -2   4  15      346.92      371.26     28.94 o 
  -1   4  15       92.77       88.08     11.09 o 
   0   4  15        8.02        2.21      8.96 o 
   1   4  15       16.16       21.81      7.28 o 
   2   4  15      827.17      808.57     26.18 o 
   3   4  15      237.57      225.86     15.73 o 
   4   4  15        0.13        3.04      6.16 o 
   5   4  15        1.21       -1.28      6.55 o 
   6   4  15       60.49       72.11     13.38 o 
  -5   5  15        2.98       15.53      9.53 o 
  -4   5  15        9.94       17.71      8.88 o 
  -3   5  15      338.04      330.33     31.76 o 
  -2   5  15       27.61       23.32      8.15 o 
  -1   5  15      124.29      119.51     15.66 o 
   0   5  15        9.64        3.52      9.06 o 
   1   5  15       84.27       83.91     13.89 o 
   2   5  15      196.81      204.44     14.63 o 
   3   5  15       69.41       69.90     13.64 o 
   4   5  15       71.06       73.40     11.20 o 
   5   5  15        1.23       -3.61      6.51 o 
   6   5  15        4.71        2.74      8.51 o 
  -5   6  15        0.46        3.62      9.43 o 
  -4   6  15       27.32       18.13      9.48 o 
  -3   6  15      449.82      478.89     38.01 o 
  -2   6  15        3.10        3.09      7.26 o 
  -1   6  15      449.70      372.30     27.69 o 
   0   6  15       37.72       43.49     13.59 o 
   1   6  15        1.85        1.86      5.85 o 
   2   6  15      325.38      313.88     17.26 o 
   3   6  15      665.71      672.64     33.17 o 
   4   6  15       29.39       15.68      7.79 o 
   5   6  15       62.42       62.06     11.69 o 
   6   6  15       14.40       14.21      9.57 o 
  -4   7  15        0.13       -0.28      7.83 o 
  -3   7  15        0.14        2.22      7.55 o 
  -2   7  15      154.27      142.47     13.82 o 
  -1   7  15       25.73       17.72     11.98 o 
   0   7  15      242.25      211.52     22.55 o 
   1   7  15      527.47      506.75     21.12 o 
   2   7  15       16.38       22.92      7.79 o 
   3   7  15        6.37       10.63      6.90 o 
   4   7  15       13.34       13.44      7.90 o 
   5   7  15        3.51        0.94      7.22 o 
   6   7  15       29.77       30.04     11.42 o 
  -4   8  15       39.31       43.57     11.77 o 
  -3   8  15        7.23       13.68      8.66 o 
  -2   8  15       47.14       67.76     11.53 o 
  -1   8  15       68.67       73.80     16.71 o 
   0   8  15        5.61        7.95      9.26 o 
   1   8  15       19.27        9.64      6.89 o 
   2   8  15      149.03      147.40     13.25 o 
   3   8  15       38.13       40.60      9.40 o 
   4   8  15      141.60      155.18     15.15 o 
   5   8  15       60.22       78.75     12.98 o 
   6   8  15        7.62        2.92      9.29 o 
  -4   9  15       28.72       57.73     12.88 o 
  -3   9  15       37.39       42.50     11.37 o 
  -2   9  15      179.66      172.46     22.75 o 
  -1   9  15       84.99       67.15     16.31 o 
   0   9  15      136.24      115.98     18.22 o 
   1   9  15      169.62      204.92     15.32 o 
   2   9  15       34.36       31.72      8.93 o 
   3   9  15       13.39       18.50      8.01 o 
   4   9  15       14.56       10.17      8.31 o 
   5   9  15       28.72       21.60      9.72 o 
  -3  10  15       68.57       94.31     13.54 o 
  -2  10  15        3.88        7.75     10.77 o 
  -1  10  15        2.07       -1.51     10.37 o 
   0  10  15        4.89        4.33     10.67 o 
   1  10  15       75.71       81.35     17.11 o 
   2  10  15        0.01       -2.11      5.87 o 
   3  10  15       27.18       27.07      9.15 o 
   4  10  15       11.74       11.38      8.44 o 
   5  10  15      186.82      196.80     17.83 o 
  -3  11  15       27.19       28.19     10.72 o 
  -2  11  15        0.01        4.93     11.58 o 
  -1  11  15       26.29       33.32     14.20 o 
   0  11  15        0.01       -0.91     10.67 o 
   1  11  15        4.09       10.67     11.68 o 
   2  11  15       42.93       26.65      9.11 o 
   3  11  15      172.24      186.81     16.01 o 
   4  11  15        0.03        2.01      7.62 o 
   5  11  15       94.95       81.54     13.92 o 
  -2  12  15       18.81       56.28     17.32 o 
  -1  12  15       12.85       12.48     12.48 o 
   0  12  15       41.24       35.74     14.60 o 
   1  12  15        0.02       -0.70     10.67 o 
   2  12  15      192.26      212.89     17.04 o 
   3  12  15      500.42      483.97     24.29 o 
   4  12  15       28.48       28.96     10.46 o 
   5  12  15        0.89        4.01      9.99 o 
  -2  13  15       10.86        7.35     13.39 o 
  -1  13  15       66.65      110.34     20.74 o 
   0  13  15        5.51        9.36     11.68 o 
   1  13  15       57.18       70.88     17.32 o 
   2  13  15       14.65       19.79      9.18 o 
   3  13  15      258.23      295.33     20.38 o 
   4  13  15      158.78      135.09     15.99 o 
  -1  14  15       76.02      115.58     21.75 o 
   0  14  15        5.71        6.44     13.19 o 
   1  14  15       40.64       47.62     16.51 o 
   2  14  15        5.71        3.90      8.36 o 
   3  14  15        0.79        2.39      8.61 o 
   1  15  15       65.21       69.16     19.33 o 
   2  15  15       15.28       14.62     10.37 o 
  -2  -6  16       87.40       84.17     19.53 o 
  -1  -6  16       18.41       12.69     13.59 o 
   0  -6  16        7.00        8.26     13.19 o 
   1  -6  16        8.61        9.56     14.20 o 
  -3  -5  16      248.58      258.44     29.80 o 
  -2  -5  16        0.16        3.52     11.58 o 
  -1  -5  16        9.20       13.79     12.28 o 
   0  -5  16       19.47       31.81     15.10 o 
   1  -5  16        4.63       -0.50     11.78 o 
   2  -5  16        2.60        5.13     12.38 o 
  -3  -4  16      110.98      104.20     20.94 o 
  -2  -4  16      112.05      116.48     20.34 o 
  -1  -4  16        0.45       -1.61     10.07 o 
   0  -4  16       35.94       44.60     15.30 o 
   2  -4  16       34.88       40.07     16.31 o 
   3  -4  16        0.65        0.10     11.78 o 
  -4  -3  16        8.61       10.42     10.04 o 
  -3  -3  16       72.03       88.15     13.53 o 
  -2  -3  16       19.07       12.58     11.18 o 
  -1  -3  16        0.41       -1.21      9.56 o 
   0  -3  16        7.26        3.52     10.37 o 
   2  -3  16       83.54       92.62     19.33 o 
   3  -3  16        3.38       -0.20     11.58 o 
  -4  -2  16        0.69       -0.82      8.72 o 
  -3  -2  16       36.34       39.19     10.93 o 
  -2  -2  16       17.09       11.66      8.40 o 
  -1  -2  16       38.13       33.09      9.49 o 
   0  -2  16      142.87      174.47     20.84 o 
   2  -2  16       12.09       16.11     12.28 o 
   3  -2  16       57.49       66.24     17.72 o 
   4  -2  16        9.32        9.97     13.49 o 
  -4  -1  16        2.83        1.21      9.00 o 
  -3  -1  16        3.46        3.64      7.64 o 
  -2  -1  16      223.08      245.32     17.65 o 
  -1  -1  16        2.88       -0.81      6.69 o 
   0  -1  16        7.78        7.56      7.44 o 
   2  -1  16       24.55       35.34     12.08 o 
   3  -1  16       67.14       64.63     15.40 o 
   4  -1  16        7.13        5.34     10.67 o 
  -4   0  16       58.83       56.77     12.51 o 
  -3   0  16      112.71      141.88     15.18 o 
  -2   0  16       19.35       28.77      9.50 o 
  -1   0  16        1.84        4.39      7.04 o 
   0   0  16      328.77      325.69     26.38 o 
   1   0  16       72.37       86.98     16.31 o 
   2   0  16        1.68        2.11      8.26 o 
   3   0  16      114.08      107.42     18.12 o 
   4   0  16       76.82       67.75     17.32 o 
  -4   1  16       14.12       14.23      9.27 o 
  -3   1  16       29.38       22.93      9.71 o 
  -2   1  16       95.36      114.04     13.24 o 
  -1   1  16       21.21       16.16      7.86 o 
   0   1  16        4.80        7.95      9.16 o 
   1   1  16      674.12      733.12     37.35 o 
   2   1  16       90.67       93.47     11.55 o 
   3   1  16        0.46       -0.83      6.38 o 
   4   1  16       93.29      100.68     19.23 o 
   5   1  16      129.29      111.75     21.75 o 
  -4   2  16        5.95        6.80      8.64 o 
  -3   2  16      106.90      122.91     14.34 o 
  -2   2  16        7.50        5.63      7.37 o 
  -1   2  16       48.18       59.14     10.30 o 
   0   2  16      208.73      182.02     21.44 o 
   1   2  16       36.16       20.74     11.68 o 
   2   2  16      132.20      121.44     12.46 o 
   3   2  16       62.72       64.24     10.82 o 
   4   2  16        0.61        0.58      6.43 o 
   5   2  16       76.78       68.76     18.22 o 
  -4   3  16       47.69       41.86     11.31 o 
  -3   3  16      239.26      228.48     27.99 o 
  -2   3  16      145.27      158.40     14.81 o 
  -1   3  16      123.25      142.04     17.92 o 
   0   3  16      132.97      131.78     18.52 o 
   1   3  16        0.02        1.51      9.56 o 
   2   3  16       51.12       39.07      9.07 o 
   3   3  16        4.81        0.00      6.39 o 
   4   3  16       28.04       48.29     10.57 o 
   5   3  16       51.42       52.84     12.05 o 
  -4   4  16       82.17       97.77     15.81 o 
  -3   4  16        0.32        2.86      7.48 o 
  -2   4  16       25.25       24.12      8.79 o 
  -1   4  16       52.87       46.71     14.20 o 
   0   4  16       78.32       90.51     17.11 o 
   1   4  16       66.73       57.18     14.90 o 
   2   4  16        6.85       19.34      7.92 o 
   3   4  16       57.37       43.39     10.67 o 
   4   4  16        7.69        4.58      7.19 o 
   5   4  16       36.33       20.84      9.72 o 
  -4   5  16       49.40       66.59     12.94 o 
  -3   5  16       13.72       13.72      8.12 o 
  -2   5  16       85.15      108.63     12.98 o 
  -1   5  16       48.61       31.31     12.58 o 
   0   5  16       80.61       54.26     14.40 o 
   1   5  16       38.50       37.35     13.49 o 
   2   5  16       10.20       12.05      7.32 o 
   3   5  16      135.88      153.33     14.20 o 
   4   5  16       71.79       73.18     11.93 o 
   5   5  16       23.46       34.96     10.66 o 
  -4   6  16        9.00        7.47      9.11 o 
  -3   6  16       22.74       21.94      9.42 o 
  -2   6  16        8.25       10.19      7.50 o 
  -1   6  16        0.65        3.93     10.57 o 
   0   6  16       34.14       28.79     11.98 o 
   1   6  16      111.53      125.64     19.13 o 
   2   6  16       99.89       98.58     11.98 o 
   3   6  16      104.44      106.84     12.88 o 
   4   6  16        6.65        0.81      6.62 o 
   5   6  16        5.57       12.44      8.81 o 
  -4   7  16      146.36      208.01     18.79 o 
  -3   7  16        0.53        3.79      8.04 o 
  -2   7  16       43.34       51.45     16.31 o 
  -1   7  16      116.05      104.00     18.83 o 
   0   7  16        4.22        4.43      9.87 o 
   1   7  16       34.74       27.18     12.48 o 
   2   7  16      132.02      124.36     13.04 o 
   3   7  16       37.75       25.86      8.84 o 
   4   7  16       65.92       57.89     11.57 o 
   5   7  16        2.42       -2.50      7.74 o 
  -3   8  16       24.46       23.24      9.57 o 
  -2   8  16        0.32       -6.04      9.87 o 
  -1   8  16       78.75       88.90     18.02 o 
   0   8  16       21.61       14.50     11.98 o 
   1   8  16       23.50       26.38     13.19 o 
   2   8  16        4.85       -4.63      7.75 o 
   3   8  16        0.03       -1.54      6.26 o 
   4   8  16       47.11       61.80     11.79 o 
   5   8  16       39.25       43.31     11.79 o 
  -3   9  16        6.30        4.91      8.93 o 
  -2   9  16       56.50       44.70     16.01 o 
  -1   9  16        0.55        1.51     11.07 o 
   0   9  16        5.80        3.93      9.66 o 
   1   9  16        0.22        0.20      9.87 o 
   2   9  16      236.84      238.29     16.87 o 
   3   9  16       28.63       26.56      9.17 o 
   4   9  16      234.36      243.78     25.42 o 
   5   9  16        9.83       11.25      9.43 o 
  -3  10  16      110.03      141.95     23.96 o 
  -2  10  16       11.86       17.62     13.89 o 
  -1  10  16        1.77       -3.22     10.67 o 
   0  10  16       24.91       25.87     13.49 o 
   1  10  16       25.88       45.00     15.60 o 
   2  10  16       19.60       23.11      9.82 o 
   3  10  16        0.41        3.52      7.24 o 
   4  10  16       81.74       84.47     13.66 o 
   5  10  16        3.90        5.52      9.33 o 
  -2  11  16       21.44       11.07     12.79 o 
  -1  11  16        0.60        4.33     12.69 o 
   0  11  16        1.80        5.64     11.98 o 
   1  11  16       22.92       20.74     13.29 o 
   2  11  16        0.10        3.88      7.75 o 
   3  11  16        1.39        2.54      7.59 o 
   4  11  16      217.03      228.03     18.93 o 
  -2  12  16        4.54        8.36     14.20 o 
  -1  12  16        3.57       15.71     13.99 o 
   0  12  16       19.43       44.00     15.50 o 
   1  12  16       11.28       25.97     14.20 o 
   2  12  16        6.41       -1.56      7.62 o 
   3  12  16       35.94       51.81     11.92 o 
   4  12  16        6.84        8.39      9.36 o 
  -1  13  16      109.41      152.22     24.26 o 
   0  13  16       15.48       13.89     13.29 o 
   1  13  16       96.69      116.88     21.04 o 
   2  13  16        2.16        4.08      8.79 o 
   3  13  16       34.41       47.49     12.39 o 
   1  14  16      123.46      152.83     23.76 o 
   2  14  16       34.03       36.47     12.02 o 
  -2  -4  17       43.18       61.11     18.52 o 
  -1  -4  17        5.04        9.36     13.09 o 
   0  -4  17        6.96        2.72     11.88 o 
  -2  -3  17       86.85      102.79     20.54 o 
  -1  -3  17       29.90       32.62     14.80 o 
   0  -3  17      201.71      241.02     25.67 o 
   2  -3  17       15.69       20.64     14.09 o 
  -3  -2  17       10.46       10.18     10.24 o 
  -2  -2  17       64.77       97.01     14.02 o 
  -1  -2  17       31.55       37.65     14.60 o 
   2  -2  17        2.19        3.32     11.48 o 
   3  -2  17       95.14       86.29     13.60 o 
  -3  -1  17       41.29       46.32     12.07 o 
  -2  -1  17       80.91       83.98     13.06 o 
  -1  -1  17       34.72       43.81     10.70 o 
   2  -1  17       11.03       18.63     11.58 o 
   3  -1  17       48.91       54.06     16.31 o 
  -3   0  17        5.50        2.07      8.53 o 
  -2   0  17       31.47       32.22     10.16 o 
  -1   0  17        0.54        0.26      7.23 o 
   0   0  17       32.82       30.00     13.59 o 
   1   0  17       39.88       37.85     14.30 o 
   2   0  17       23.55       28.69     12.89 o 
   3   0  17       74.39       99.37     18.83 o 
   4   0  17       45.07       52.65     16.71 o 
  -4   1  17        7.27       14.26     11.02 o 
  -3   1  17       14.40       19.97      9.93 o 
  -2   1  17        0.63        4.22      7.97 o 
  -1   1  17      195.95      212.06     16.76 o 
   0   1  17      126.95      128.16     19.83 o 
   1   1  17        3.10        5.44     10.17 o 
   2   1  17       12.43        7.03      7.44 o 
   3   1  17       10.33        8.96     11.07 o 
   4   1  17       57.37       56.78     17.42 o 
  -4   2  17      110.86      132.77     21.24 o 
  -3   2  17        2.35        4.29      8.27 o 
  -2   2  17       28.23       19.04      9.16 o 
  -1   2  17       11.84        4.03     11.07 o 
   0   2  17      230.52      225.82     24.46 o 
   1   2  17        6.54        8.05     10.67 o 
   2   2  17      154.68      171.61     14.85 o 
   3   2  17       35.92       41.41     10.18 o 
   4   2  17       19.15       11.98     12.18 o 
  -4   3  17       19.70       26.61     11.19 o 
  -3   3  17       35.20       30.49     10.71 o 
  -2   3  17        0.47        2.54      7.62 o 
  -1   3  17      101.76      107.32     19.53 o 
   0   3  17        3.80       11.98     11.28 o 
   1   3  17        5.37        2.01      9.97 o 
   2   3  17      207.10      242.35     17.23 o 
   3   3  17      272.09      317.90     19.53 o 
   4   3  17       29.67       25.73      9.60 o 
  -4   4  17       26.21       25.60     12.74 o 
  -3   4  17        0.36       -0.42      8.10 o 
  -2   4  17       13.19       18.89      9.07 o 
  -1   4  17        8.34        3.02     10.97 o 
   0   4  17      122.69      135.21     20.03 o 
   1   4  17       67.94       50.34     14.60 o 
   2   4  17       63.11       58.41     10.87 o 
   3   4  17      452.69      527.28     26.33 o 
   4   4  17       34.01       31.23     14.40 o 
  -3   5  17        7.44       14.08      9.41 o 
  -2   5  17       16.13        2.01     10.67 o 
  -1   5  17       16.29       23.76     12.38 o 
   0   5  17        5.70        5.64     10.07 o 
   1   5  17      381.22      432.10     31.61 o 
   2   5  17      141.97      144.18     14.23 o 
   3   5  17        1.39       -1.26      6.89 o 
   4   5  17       15.75       13.21      8.15 o 
  -3   6  17      173.70      209.89     18.33 o 
  -2   6  17       43.24       26.58     13.89 o 
  -1   6  17      148.10      129.07     20.64 o 
   0   6  17        6.37        5.64     11.28 o 
   1   6  17      161.36      161.69     21.24 o 
   2   6  17        6.99        1.20      7.08 o 
   3   6  17       12.95       20.07      8.97 o 
   4   6  17       43.25       37.14     10.65 o 
  -3   7  17       69.17       99.32     14.65 o 
  -2   7  17       12.33        9.66     12.48 o 
  -1   7  17       13.92       11.98     11.28 o 
   0   7  17        7.02       18.02     12.38 o 
   1   7  17        1.00        1.01     10.07 o 
   2   7  17       12.18       19.98      8.79 o 
   3   7  17       57.41       54.05     11.35 o 
   4   7  17        4.20        2.75      8.15 o 
  -3   8  17       24.33       19.33     15.50 o 
  -2   8  17       37.46       64.84     18.02 o 
  -1   8  17       62.52       80.44     18.42 o 
   0   8  17        0.60        3.32     10.47 o 
   1   8  17       38.63       35.14     14.40 o 
   2   8  17       39.45       44.15     10.29 o 
   3   8  17      104.63       96.70     13.39 o 
   4   8  17        0.46        3.63      7.68 o 
  -2   9  17       14.10       21.14     14.70 o 
  -1   9  17      108.87      109.64     19.83 o 
   0   9  17      100.86      103.39     19.83 o 
   1   9  17        1.41       -1.91      9.87 o 
   2   9  17       32.10       24.05      9.42 o 
   3   9  17       86.73       90.08     13.36 o 
   4   9  17        5.42       12.47     10.02 o 
  -2  10  17        7.35        7.95     14.09 o 
  -1  10  17        1.01       -2.11     10.97 o 
   0  10  17       36.80       61.21     17.42 o 
   1  10  17       36.31       40.67     14.70 o 
   2  10  17        3.86        5.34     11.38 o 
   3  10  17        5.35        0.95      8.07 o 
   4  10  17        5.68        6.75      9.15 o 
  -1  11  17       72.02       53.46     17.11 o 
   0  11  17        8.97       18.52     13.89 o 
   1  11  17        9.15       10.77     12.69 o 
   2  11  17        0.09       -1.51     11.88 o 
   3  11  17       35.15       47.12     12.01 o 
   0  12  17        7.91        5.13     12.99 o 
   1  12  17       47.69       67.86     18.93 o 
   2  12  17        0.40       -2.42     11.07 o 
   3  12  17        0.43       -0.08      8.68 o 
  -1  -2  18      105.18      152.32     22.75 o 
  -2  -1  18       30.46       28.62     11.42 o 
  -1  -1  18       95.68      122.41     15.27 o 
  -2   0  18       34.30       57.09     12.50 o 
  -1   0  18       81.28       99.77     20.03 o 
   0   0  18        0.26        9.56     12.99 o 
  -3   1  18        0.18        2.18      9.93 o 
  -2   1  18       15.97       28.85     10.38 o 
  -1   1  18        2.00       -1.01     11.18 o 
   0   1  18       44.84       52.65     16.11 o 
   1   1  18       12.73       16.71     13.19 o 
   3   1  18       11.53       19.23     13.59 o 
  -3   2  18       37.04       47.90     12.81 o 
  -2   2  18        0.50        5.01      8.77 o 
  -1   2  18       44.45       59.60     17.62 o 
   0   2  18       12.12       24.06     13.49 o 
   1   2  18        0.39       -1.21     10.97 o 
   2   2  18        3.89        8.76     11.58 o 
   3   2  18      132.30      124.81     15.09 o 
  -3   3  18        0.38       -2.10      8.93 o 
  -2   3  18       28.23       43.93     12.08 o 
  -1   3  18       92.69      112.96     20.94 o 
   0   3  18        6.98        5.54     11.58 o 
   1   3  18       30.85       36.24     14.60 o 
   2   3  18        0.40        1.01     10.27 o 
   3   3  18      276.48      321.19     20.63 o 
  -3   4  18        0.05       -2.16      9.17 o 
  -2   4  18        1.02       -0.91     12.79 o 
  -1   4  18        8.21       10.37     11.58 o 
   0   4  18       75.74       89.70     19.23 o 
   1   4  18       57.28       72.69     18.02 o 
   2   4  18       50.55       49.43     15.60 o 
   3   4  18       72.95       74.95     12.67 o 
   4   4  18        1.61        4.21      9.37 o 
  -3   5  18       10.92       12.88     10.80 o 
  -2   5  18        1.72        4.43     12.18 o 
  -1   5  18      155.38      175.68     24.16 o 
   0   5  18       17.58       16.01     12.79 o 
   1   5  18        4.21        2.52     10.97 o 
   2   5  18        1.77        3.62     11.38 o 
   3   5  18        0.34        3.67      7.92 o 
   4   5  18        5.23        6.88      9.65 o 
  -2   6  18        6.60       14.30     14.70 o 
  -1   6  18        0.39        2.42     10.77 o 
   0   6  18       41.54       38.76     15.81 o 
   1   6  18       16.66        6.75     11.88 o 
   2   6  18        7.28        7.95     11.78 o 
   3   6  18        0.02        0.24      7.66 o 
   4   6  18        4.62        1.56      9.13 o 
  -2   7  18       30.73       31.71     15.81 o 
  -1   7  18       47.70       62.72     18.12 o 
   0   7  18       51.40       61.71     17.11 o 
   1   7  18        1.82        5.44     11.07 o 
   2   7  18       35.81       32.62     14.50 o 
   3   7  18      134.04      129.98     15.35 o 
   4   7  18        8.99        2.52      9.11 o 
  -2   8  18        0.43       -0.30     13.79 o 
  -1   8  18        0.17        1.21     12.38 o 
   0   8  18       22.14       36.14     15.60 o 
   1   8  18        0.24       -2.52     10.77 o 
   2   8  18       45.76       60.10     17.62 o 
   3   8  18        2.48        4.42      8.64 o 
  -1   9  18        9.13       10.57     13.79 o 
   0   9  18        8.84       19.83     14.50 o 
   1   9  18       33.32       27.48     14.60 o 
   2   9  18       56.54       90.71     20.74 o 
   3   9  18       21.12       20.35     10.56 o 
  -1  10  18       42.05       39.87     17.72 o 
   0  10  18       19.60       51.34     18.42 o 
   1  10  18        5.42       14.30     13.79 o 
   2  10  18       24.03       32.42     16.61 o 
   3  10  18       58.73       76.11     14.18 o 
   0  11  18        1.49        3.52     13.69 o 
   1  11  18        1.42       -1.11     12.79 o 
   2  11  18        1.96        7.45     13.19 o 
  -1   1  19       12.50       11.88     15.10 o 
   0   1  19        4.06        8.36     14.30 o 
   1   1  19        8.74        8.15     14.80 o 
  -1   2  19       15.92       16.81     15.00 o 
   0   2  19        0.18       -0.10     13.09 o 
   1   2  19       22.86       22.45     14.90 o 
   2   2  19       12.33       19.03     15.50 o 
  -1   3  19       46.21       77.32     20.03 o 
   0   3  19        0.06        2.11     12.38 o 
   1   3  19       56.28       56.18     17.72 o 
   2   3  19       24.69       28.59     15.20 o 
  -1   4  19       88.87       90.11     21.34 o 
   0   4  19       68.02       75.61     19.53 o 
   1   4  19       27.36       34.73     15.71 o 
   2   4  19       19.94       25.87     15.00 o 
  -1   5  19       24.00       24.56     16.11 o 
   0   5  19        5.27        9.06     13.89 o 
   1   5  19        1.27        2.52     12.18 o 
   2   5  19        0.39        1.21     12.18 o 
  -1   6  19        1.51        4.33     12.69 o 
   0   6  19      125.08      194.51     26.58 o 
   1   6  19       18.21       14.40     13.89 o 
   2   6  19        0.34       -4.23     11.88 o 
  -1   7  19       36.92       30.71     16.21 o 
   0   7  19        1.62       11.28     14.20 o 
   1   7  19       44.84       25.87     16.41 o 
   2   7  19       77.06       89.00     21.14 o 
   0   8  19        2.73       -1.11     13.29 o 
   1   8  19        0.30        6.04     12.79 o 
   2   8  19      122.26      162.99     25.67 o 
   1   9  19        0.17       -5.24     12.99 o 
                                                 
